# Supplementary material for: A miRNA screening identifies miR-192-5p as associated with response to azacitidine and lenalidomide therapy in myelodysplastic syndromes
Source: Clin Epigenetics. 2023 Feb 20;15:27. doi: 10.1186/s13148-023-01441-9 (PMC9940408; doi:10.1186/s13148-023-01441-9)
Supplement: Supplementary file 1 — Additional file 1. Tables S1–S6. [file 13148_2023_1441_MOESM1_ESM.xlsx]

## Sheet: Index
Supplementary Table 1	Table S1: all miRNAs expressed at Baseline (T0) vs 4th cycle (T4) of therapy
Supplementary Table 2	Table S2: filtered (mature) miRNAs expressed at Baseline (T0) vs 4th cycle (T4) of therapy
Supplementary Table 3	Table S3: all miRNAs expressed at Baseline (T0) vs 8th cycle (T8) of therapy
Supplementary Table 4	Table S4: filtered (mature) miRNAs expressed at Baseline (T0) vs 8th cycle (T8) of therapy
Supplementary Table 5	Table S5: all miRNAs expressed at 4th cycle (T4) vs 8th cycle (T8) of therapy
Supplementary Table 6	Table S6: filtered (mature) miRNAs expressed at 4th cycle (T4) vs 8th cycle (T8) of therapy

## Sheet: Table_S1_T0-T4
Supplementary Table 1: all miRNAs expressed at Baseline (T0) vs 4th cycle (T4) of therapy
Probe Set ID	LogFC	Average Expression	P-value	Q-value	Baseline1	Baseline2	Baseline3	Baseline4	Baseline5	Baseline6	Baseline7	Baseline8	Baseline9	Baseline10	Baseline11	Baseline12	T4_1	T4_2	T4_3	T4_4	T4_5	T4_6	T4_7	T4_8	T4_9	T4_10	T4_11	T4_12	T8_1	T8_2	T8_3	T8_4	T8_5	T8_6	T8_7	T8_8	T8_9	T8_10	T8_11	T8_12
"20525476"	-0.357829	0.901205	1.40348e-05	0.0934434	0.740224	0.671965	0.600448	0.79684	0.695554	0.691116	0.897521	0.728428	1.22524	0.43874	0.58585	0.59556	1.08099	1.08247	0.913157	1.23472	1.03089	0.789415	1.23258	1.27592	1.48038	0.765396	1.09005	0.985474	0.785361	1.29869	0.909378	0.825617	0.845629	0.801115	0.475433	0.684706	1.08099	0.880698	0.966533	0.645031
"20525575"	-1.97882	3.76883	0.000224794	0.711422	0.933628	0.925859	0.828905	4.84288	4.75773	3.50618	1.11603	2.04878	6.05933	1.54509	1.89943	4.88914	5.62034	1.73988	4.19568	5.44948	5.27666	6.78489	4.52292	3.93395	5.80274	3.15971	4.79086	5.82176	3.23864	1.34891	3.03395	2.62169	5.87778	1.65104	3.01123	2.92509	1.94437	3.18225	6.37303	5.48464
"20500432"	-1.125	1.61078	0.00038987	0.711422	0.972131	0.646315	1.12319	0.875295	0.742373	0.608693	0.948485	1.08486	2.39695	0.747923	1.10209	1.33113	3.14965	0.828203	3.50141	2.60594	2.73772	1.18023	2.09958	1.48453	3.14557	0.732406	3.22357	1.39059	0.745987	1.17189	1.29997	4.57258	4.55943	2.33467	1.16711	0.617901	2.1746	0.765234	1.33505	1.78498
"20501287"	-1.91178	2.24721	0.000613327	0.711422	0.867344	0.43948	1.38819	1.93217	0.805383	1.30085	0.880512	3.79636	2.54935	0.677803	0.63954	0.21887	4.71967	0.983565	5.38925	4.6601	4.55239	1.86167	4.06208	4.34672	3.00496	0.532578	0.922965	3.4013	1.0498	0.315584	4.20777	6.05917	6.19571	2.92132	1.51526	0.38981	2.35328	1.11709	2.10657	2.76021
"20536327"	0.340132	0.860336	0.000826551	0.711422	0.776967	1.12901	1.02658	1.17207	1.13015	1.33042	0.570285	1.26635	0.875462	1.0337	0.580298	1.47354	0.571364	0.395207	0.931918	0.78758	0.706809	0.835569	0.424961	0.69498	0.612617	0.805145	0.708773	0.808313	0.365624	1.27657	0.478857	0.86723	1.11241	0.98392	0.789379	0.892992	1.59582	1.22747	1.10696	0.615449
"20500753"	0.267491	0.689406	0.000993085	0.711422	0.816105	1.10209	0.865335	0.571729	0.854353	0.656216	0.804186	1.05028	0.717616	0.871907	0.932352	0.635647	0.619009	0.725739	0.669117	0.564528	0.566914	0.413518	0.507257	0.394792	0.507578	0.382704	0.767	0.549776	1.0983	0.862991	0.629729	1.10209	0.22795	0.599008	0.633761	1.28961	0.791589	0.531543	0.371545	0.399767
"20536326"	0.33161	0.847798	0.00119649	0.711422	0.876769	1.2117	0.875542	0.908039	1.09858	1.29885	0.544295	1.23478	0.843891	1.26304	0.565799	1.44197	0.500506	0.604784	0.90804	0.780458	0.652121	0.828262	0.449826	0.663408	0.581046	0.778222	0.677202	0.760036	0.697257	1.22458	0.555313	0.854438	1.10511	0.99328	0.34232	0.861421	1.68372	1.1959	0.969939	0.583877
"20534611"	-0.483875	1.16648	0.0012302	0.711422	0.802426	0.832052	0.459801	0.642667	1.19294	0.613283	0.782627	0.964236	2.31084	1.30201	0.648052	0.543611	1.76682	0.865859	1.1815	1.5856	1.61272	1.51094	1.65333	1.5465	2.4713	0.910169	0.918889	0.877402	0.630603	1.0498	0.791589	0.254215	1.07723	0.68264	0.630452	0.902194	0.804066	1.05219	1.28154	0.928671
"20520324"	-0.913612	1.65535	0.00130578	0.711422	0.506869	0.560202	1.16501	1.62378	1.88566	1.54944	0.272519	0.651449	2.73001	0.913723	1.15092	1.37295	2.8776	0.890541	2.13628	1.38397	3.11784	2.60688	1.80103	1.2634	2.69392	1.07418	1.77519	3.72504	0.79286	0.740847	0.610536	1.09825	2.53579	0.816091	0.197688	1.69163	0.535158	0.54597	3.84997	2.82689
"20509235"	0.387678	0.908652	0.00158369	0.711422	0.7585	0.572975	0.816835	0.905748	1.63032	1.93861	0.739608	1.60762	1.69171	0.653676	0.625457	1.28883	0.594479	0.40427	0.913157	0.675145	0.721826	1.53836	0.520086	0.842314	0.840694	0.386754	0.571486	0.569183	0.856107	0.222888	0.450441	0.619245	0.808123	0.588215	2.13889	1.23951	1.13591	0.769157	1.48623	1.139
"20504433"	-1.39815	1.81267	0.00167326	0.711422	0.734394	0.809683	0.931433	4.1125	0.522332	1.24457	0.708142	0.456749	1.51525	0.680148	0.578662	1.06928	2.72855	0.553388	4.53701	4.72637	3.50112	1.70459	2.32203	3.97764	1.81348	0.893988	0.805383	2.57742	2.04897	0.737904	4.5519	5.69982	3.98516	3.33055	1.03946	1.30338	1.16762	0.769157	1.51149	1.2648
"20500385"	-1.35877	1.73038	0.0019188	0.711422	0.440864	0.407509	1.335	3.10673	0.269836	1.16052	0.801544	1.72761	0.636123	0.924502	0.948164	0.853565	1.85992	0.816589	4.91745	3.37148	4.03602	0.867751	2.29566	4.08166	1.7503	0.648471	1.57476	2.69716	0.674948	0.334593	2.43555	5.41271	4.19989	0.570558	1.03626	0.708692	0.519289	0.660853	2.20804	3.50177
"20500159"	-1.83432	3.2569	0.00203209	0.711422	0.724104	0.540266	3.30959	5.74233	0.950594	3.94915	1.31295	2.93809	3.95528	1.16734	1.01158	2.4756	4.77561	0.601467	6.40522	5.52318	5.63829	3.5559	4.72328	5.87018	4.30243	0.978582	2.71919	4.99534	1.55806	0.616751	5.36856	5.96811	6.02534	4.7135	1.98714	3.26795	1.58274	2.53136	5.25889	4.41866
"20520567"	0.261359	0.710434	0.00227115	0.711422	0.843545	0.876995	1.1905	0.512506	0.872694	0.991222	0.544564	0.856772	0.487825	0.78581	1.1694	0.961529	0.816835	0.887598	0.642122	0.33603	0.701309	0.516159	0.275052	0.314711	0.426065	0.62632	0.667305	0.747547	1.11711	1.43641	0.747547	1.1694	0.457121	0.741282	1.44918	0.604784	0.914745	0.97708	0.493934	1.19807
"20533774"	0.32104	0.924895	0.00237154	0.711422	1.3596	1.52742	0.884903	0.987032	1.02535	0.899609	0.975656	0.880475	0.824454	0.939975	1.44117	1.27934	0.840537	0.911506	0.869699	0.766225	0.947378	0.432653	0.737185	0.885323	0.880475	0.501105	0.595189	0.805231	0.934415	1.45462	0.775282	0.824754	0.805383	0.645481	0.585261	0.853185	1.26699	0.493685	0.821877	0.752781
"20500141"	-1.85266	2.36582	0.00248122	0.711422	0.56856	0.109947	1.01699	5.01077	0.805383	0.455952	1.40739	1.32678	4.59599	0.415681	0.955919	0.604481	4.95562	0.521276	5.07962	4.80656	3.8227	1.35002	5.44378	5.53831	4.9351	0.742044	0.567387	1.74337	0.564528	1.24807	5.55347	6.10446	5.28179	0.567713	0.589361	0.73625	1.08099	0.385198	4.95196	4.14796
"20538274"	-0.678889	1.90241	0.00248628	0.711422	0.74404	0.980734	1.50805	1.81602	0.976434	2.09844	2.08808	2.84407	1.30746	1.51133	1.27314	1.6078	1.95134	0.887598	2.20657	1.59216	3.07806	2.53081	2.73594	4.19249	2.08369	1.26563	2.16522	2.21274	1.65217	0.401737	1.96197	1.84709	3.20731	2.31086	2.91442	2.22669	1.00704	2.23908	2.76657	3.77322
"20526872"	-0.507852	0.90146	0.00256659	0.711422	0.329979	0.445175	0.561277	0.513581	1.14232	0.965967	0.303086	0.407029	1.30502	0.51081	0.595811	0.690356	1.16394	0.472758	1.82905	1.37622	1.45653	1.23909	0.871907	0.792664	1.01336	1.3473	0.447966	1.85384	0.358753	0.808325	1.0498	0.923255	1.48583	0.778017	0.561889	0.93972	0.417189	0.538218	1.5766	1.24381
"20500800"	-0.842678	2.29502	0.00286037	0.711422	0.394079	1.09937	0.898085	2.46832	2.89857	2.43655	0.755686	0.51431	3.58435	1.3188	2.6648	3.45126	2.34609	1.10529	2.57187	2.33361	3.96375	4.66139	0.962545	2.12714	3.95545	0.868861	3.48608	4.21424	1.64404	1.14044	0.815605	1.95086	3.69014	1.12149	1.21203	1.2184	1.16224	0.651552	2.27965	1.98897
"20500120"	-0.38454	1.26389	0.00304252	0.711422	0.74404	0.497981	1.2433	1.21412	1.91392	1.31502	0.934438	0.790238	1.37824	1.36987	0.75792	0.700328	1.5495	0.774702	1.93201	1.64125	1.57946	1.97983	1.57986	0.911702	2.07961	1.16501	1.34669	0.934262	1.53064	0.675684	1.63116	1.49041	1.00783	0.930785	1.08099	1.07061	0.936604	0.316043	1.92347	0.773774
"20529142"	-0.896291	1.50695	0.0030491	0.711422	0.985211	0.759527	0.775223	1.34077	1.16123	1.18285	0.502952	0.275509	2.26031	0.825162	1.20395	1.43299	1.08712	1.22289	2.41385	1.12837	3.75389	3.13741	0.868441	1.35453	2.30356	0.544653	2.68287	2.96361	0.564618	1.17729	1.04989	1.3703	3.24699	1.00744	0.824453	1.0561	0.821882	0.736468	2.39835	3.14263
"20504379"	-1.21357	2.10557	0.0032942	0.711422	0.74404	0.378852	3.24334	4.07522	0.395857	1.1181	1.57015	1.6606	1.35503	1.00558	0.401917	2.03672	3.14965	0.791211	5.20978	3.52417	3.27603	1.89682	2.61252	4.74689	2.25791	0.345246	2.71968	2.01835	1.33113	0.417112	3.15767	5.11843	3.96254	3.67417	0.824453	1.57111	1.38238	1.07661	2.16342	1.95561
"20534811"	-0.531421	1.0131	0.00341129	0.711422	0.629441	0.191236	1.08469	1.71317	0.358753	1.09939	0.399033	0.817338	1.42664	0.48576	0.157618	0.605628	1.08469	0.887598	2.42306	2.42864	1.50446	0.742781	0.871907	1.08095	1.32103	0.33603	0.829521	1.83506	0.805383	0.715163	0.823165	1.36012	1.06287	0.610832	-0.0702068	0.912291	0.352594	0.139146	0.924391	1.14368
"20515562"	-1.50347	3.33274	0.00353519	0.711422	1.08486	0.788585	1.52087	4.53331	5.04645	3.17466	0.787956	1.50111	5.8401	1.57475	1.66815	3.45126	5.04009	2.04982	4.19608	4.68253	4.50528	5.41108	4.85738	3.34185	5.22942	1.22364	3.91513	4.56139	2.54401	1.07872	2.02012	2.61822	4.23652	1.68354	2.62464	3.06417	1.12916	2.32206	4.6548	3.75574
"20503805"	-0.376546	0.71074	0.00361775	0.711422	0.557367	0.643157	0.597531	0.544623	0.398002	0.489827	0.460009	0.604674	0.558586	0.657955	0.305356	0.452525	1.11832	1.65582	0.567	0.809683	1.41552	0.481513	0.940431	0.625063	1.08099	0.582539	0.638856	0.872425	0.921878	0.627374	0.829564	0.636902	0.616637	0.650338	0.585261	0.754656	0.747756	0.56926	0.687981	0.502668
"20504582"	-0.524145	1.558	0.00396576	0.711422	0.501029	0.815832	0.988077	1.65765	1.98046	1.99251	0.526201	0.856772	1.57601	1.13646	1.79689	1.72324	2.14009	0.887598	1.48958	2.05107	2.20156	3.01528	1.2801	1.52374	2.57149	0.979934	2.36419	1.33624	1.38845	0.985719	0.803127	1.08812	2.0598	1.25516	1.08099	1.38496	1.32881	1.44717	2.89669	1.58013
"20536302"	-0.270632	0.819403	0.00399425	0.711422	0.658617	0.866049	0.848294	0.754096	0.364379	0.887906	0.528437	0.688661	0.532216	0.625837	0.617712	0.836842	0.800708	0.833942	1.16764	0.880844	0.990599	1.31015	0.722056	0.847955	1.06487	1.10127	1.09275	0.643845	0.817223	1.25324	0.791589	0.483373	1.15996	0.694538	0.814419	0.529035	0.823049	0.820973	1.02296	0.636244
"20538203"	1.02641	2.08685	0.00413777	0.711422	1.80428	1.62551	1.86102	2.6864	1.88666	2.75378	3.22239	4.35813	2.04604	3.5596	1.47375	3.92306	1.08099	0.00837851	2.70607	2.01756	1.10716	2.38636	1.24971	1.89895	1.48909	1.6749	2.09027	1.17432	3.38935	2.35516	2.79894	2.21048	1.98978	2.93809	2.21133	4.70192	0.791589	3.15638	1.6601	2.40733
"20533379"	0.340087	0.748275	0.00421439	0.711422	1.29974	1.04452	1.57343	0.653193	0.805383	1.10487	0.677356	0.405598	0.7782	1.15418	0.76689	0.756448	0.486665	0.841344	0.790763	0.697321	0.69165	0.560202	0.275052	0.734026	0.310507	0.49831	0.525232	0.527698	0.564528	0.761782	1.00087	0.628662	0.532408	0.55336	0.32261	0.139926	0.556094	0.537143	0.504337	0.9731
"20519437"	0.290649	0.812447	0.00423958	0.711422	0.542273	0.375569	1.10967	1.14515	1.03483	1.06098	0.713857	0.670638	1.58174	1.42419	1.06026	0.774099	0.775005	0.407647	0.478379	0.923183	0.909135	0.899243	0.275052	0.522698	0.856456	1.03138	0.574487	0.352804	1.00919	0.724388	0.79459	0.473001	0.619253	0.543099	0.588262	0.376294	0.79459	0.727327	0.574487	1.09857
"20519495"	0.370684	0.735587	0.00445984	0.711422	1.13795	0.743015	0.743015	0.866904	0.877053	1.08099	0.727376	1.53434	0.735088	0.873949	0.761474	0.970005	0.180464	0.887598	0.463561	0.361091	0.747527	1.01063	0.669117	0.358753	0.532216	0.33603	0.501125	0.554827	1.26077	0.652174	0.626983	1.27739	0.716017	0.671502	1.34827	0.572623	0.722025	1.09279	0.840827	0.747398
"20502455"	-0.265995	0.820613	0.00452725	0.711422	0.681356	0.540931	0.328657	0.937265	0.564528	0.806111	0.544564	0.856772	0.761769	0.908538	0.761769	0.559122	1.01831	0.887598	0.916967	1.03494	0.88828	0.780671	1.06725	0.952355	1.21324	0.787807	0.768904	1.127	0.211241	0.406677	0.987118	1.56771	2.08589	0.798557	0.782679	0.860581	0.532216	1.27592	0.614789	0.99872
"20525655"	-1.17005	3.50723	0.00463132	0.711422	2.12549	1.45332	0.70791	4.01431	3.85238	3.78285	1.03001	2.06903	5.48982	1.0089	4.35504	5.17746	5.23632	0.62745	3.16094	4.69161	5.25608	5.64358	3.88203	4.28525	5.22653	1.3402	4.57677	5.18035	1.87766	0.670655	1.0498	3.33326	5.54166	4.73226	3.35661	3.0288	2.25923	3.59143	5.89158	4.70605
"20538119"	-2.2124	4.43209	0.0046589	0.711422	0.720774	1.90007	4.38482	5.81677	2.91482	3.26551	4.15798	3.56869	5.84981	3.19446	1.88247	2.25453	6.95429	1.19963	6.64747	5.49641	6.74742	3.83766	7.7472	9.19586	6.65907	2.47392	2.5203	6.9803	3.29745	1.91703	5.37714	5.72502	7.50016	3.67417	4.10191	3.49298	3.52027	3.08779	6.988	6.97863
"20504312"	-0.79322	1.53479	0.00467239	0.711422	0.326205	1.07751	0.632543	1.12189	0.805383	1.31502	1.17352	2.14965	0.837829	0.871907	1.44145	1.90524	3.64859	0.703306	1.82528	1.86063	1.69168	1.98851	1.55201	2.8119	1.66489	1.3596	1.68112	2.38926	1.14684	0.482737	0.705994	3.74558	4.2699	2.27274	1.5124	2.5405	1.38238	1.71267	0.769157	1.07399
"20525673"	-0.77806	2.53365	0.00473558	0.711422	0.964331	1.0623	1.35809	3.57275	2.88129	3.09944	0.967468	0.965905	4.10673	1.43522	2.26775	3.05421	3.5667	1.6458	2.94331	4.09338	4.06595	4.30232	1.83903	0.869442	3.87734	1.06454	3.63601	3.16841	3.243	1.2847	1.21449	2.41142	2.85015	2.71378	1.54429	3.08083	2.32233	2.35362	4.14606	2.63159
"20534235"	-1.4386	4.34034	0.00486243	0.711422	2.34682	0.796343	5.39299	5.10797	0.358753	4.42016	4.65838	4.59559	5.13143	3.7136	2.99837	3.93212	5.57506	0.604784	6.08568	5.56287	5.24194	4.36127	5.67494	7.97834	5.9421	3.43127	4.11762	6.13982	3.09018	0.857898	5.5051	5.93519	6.48952	4.27704	4.32658	4.30104	3.16018	3.43989	5.81397	6.18504
"20533205"	0.25096	0.783582	0.00506256	0.711422	0.779003	1.10209	0.552289	0.895626	0.78811	0.968799	1.26696	0.794047	1.02754	0.871907	0.844636	1.01773	0.450644	0.53535	0.814657	0.33603	0.742974	0.552846	0.892089	0.670747	0.73593	0.768146	0.62463	0.77318	1.21029	0.758087	0.697053	1.09473	0.950923	0.555313	0.844873	0.828366	1.07308	0.727519	0.529848	1.09992
"20517727"	-0.477506	0.989942	0.00541873	0.711422	0.925568	0.560202	0.2334	0.845817	0.930408	0.356892	1.0766	0.717754	1.1686	0.714489	0.679151	0.805383	1.75052	0.6917	1.27068	1.22984	0.950965	1.92896	0.941155	1.08737	2.19767	0.84747	1.09913	0.74886	0.839691	1.0498	0.633984	0.927223	0.915901	0.760868	0.733006	0.71147	0.376731	0.677709	2.04286	1.17704
"20534179"	0.567713	1.25313	0.00548984	0.711422	1.02112	0.352729	0.912183	2.08256	0.564528	2.63781	2.52098	2.79902	1.34005	1.39737	0.785266	2.03028	0.541689	-0.0995799	1.38889	1.89787	0.536772	1.24771	0.954717	1.60809	0.851893	0.352729	1.01199	1.33856	2.092	0.137392	1.38012	2.41218	1.166	2.1384	0.619102	2.33491	0.024189	1.33751	0.471415	1.64898
"20538168"	0.567713	1.25313	0.00548984	0.711422	1.02112	0.352729	0.912183	2.08256	0.564528	2.63781	2.52098	2.79902	1.34005	1.39737	0.785266	2.03028	0.541689	-0.0995799	1.38889	1.89787	0.536772	1.24771	0.954717	1.60809	0.851893	0.352729	1.01199	1.33856	2.092	0.137392	1.38012	2.41218	1.166	2.1384	0.619102	2.33491	0.024189	1.33751	0.471415	1.64898
"20517747"	-0.201043	0.751757	0.0055617	0.711422	0.818523	0.806548	0.737308	0.575527	0.666938	0.683176	0.600261	0.56898	0.452689	0.733462	0.824453	0.34696	0.942549	1.14337	0.674784	0.821276	0.956632	0.571132	0.665982	0.821276	0.791354	1.04177	1.13748	0.659744	0.622171	0.487433	0.566244	0.443389	0.395477	0.475786	0.659744	0.525258	0.608378	0.882677	0.582417	0.466339
"20532620"	0.345894	0.899435	0.0055675	0.711422	1.09979	0.57738	1.54222	1.00313	0.912168	1.57118	0.76254	1.36296	0.784044	1.24132	0.84148	1.17038	0.208838	0.607887	0.780127	0.427715	0.97177	0.784044	0.902983	1.16453	0.532216	0.655574	0.841865	0.840307	1.59286	0.888388	0.667834	1.67604	1.03925	1.09251	0.801166	1.00637	1.00749	0.9385	0.495703	1.70387
"20500424"	-1.97636	3.63521	0.00560486	0.711422	0.966245	0.754806	3.12246	6.49258	0.5578	4.63265	1.63659	4.11055	5.60073	1.46603	1.13489	1.28905	5.54603	1.65333	6.38547	5.90017	5.78884	2.96771	6.32809	6.38982	5.13652	1.65561	3.11518	4.61399	1.95184	0.731175	5.90788	6.91364	6.0784	4.65999	2.38537	1.52579	1.8447	2.03465	4.63086	5.2389
"20517948"	-1.54552	3.8605	0.00565292	0.711422	1.02112	1.17548	3.77484	2.13959	1.22121	6.31258	4.30772	5.32084	3.26486	3.08763	0.824454	4.60256	3.89003	0.96099	4.78135	5.04615	6.28254	5.83853	4.99565	6.03035	4.91318	2.01457	4.33548	6.51028	4.27686	1.43641	4.04651	3.92004	6.57815	5.44694	5.9514	5.69828	2.34159	5.01783	6.76868	7.61444
"20537520"	0.425652	0.985396	0.00572069	0.711422	1.02112	1.42178	1.22025	0.76535	1.38346	1.17435	1.3244	1.53519	2.01612	0.72698	0.872932	0.916734	0.618775	0.48317	0.463561	0.818056	0.616444	1.20152	0.871907	0.888642	0.819203	1.10192	0.902435	0.485205	0.925475	0.51665	1.0959	0.493817	0.853861	0.857921	0.468598	0.904061	1.12947	0.892438	1.06939	1.08058
"20501291"	-0.716406	1.24011	0.00579481	0.711422	0.62196	0.50741	0.919403	0.842872	0.540369	1.08099	1.46843	0.583769	1.71385	0.807169	0.759716	0.736929	2.07372	0.887598	1.60487	2.36253	1.14	1.07714	2.60399	3.19914	1.9405	0.980163	0.571486	0.738587	1.22941	0.879954	1.83974	3.01854	3.57228	1.4495	1.52413	0.324358	0.933639	0.95567	0.804684	0.942876
"20500758"	-1.29746	2.26112	0.00580713	0.711422	1.00627	0.979264	2.4666	4.51376	0.554389	1.06144	1.04706	2.05535	2.12685	1.85547	0.745987	0.936282	3.67249	0.374959	4.76315	4.62675	4.13287	0.979264	3.70594	4.36012	2.53645	1.24054	0.952455	3.57325	1.00102	0.718355	4.22302	5.15104	4.89338	0.974375	0.780897	1.05241	1.06144	0.808864	2.51721	1.08372
"20519627"	0.407011	1.09842	0.00584805	0.711422	1.03824	2.20363	0.988647	1.02522	1.1576	1.63445	1.0873	1.17433	1.25656	0.88231	0.913466	2.26134	1.14438	0.717355	0.843236	0.821001	0.950965	0.887746	0.840929	0.602967	0.804824	0.716376	0.972779	1.43641	1.14251	0.725834	0.643265	1.09678	0.893334	1.78564	0.841734	1.11325	0.76006	0.94097	1.10908	0.932329
"20500158"	-1.83653	3.17522	0.00589124	0.711422	1.02112	0.890708	4.60846	6.27449	1.57786	2.13618	1.51308	2.35804	3.98797	1.10804	0.802185	0.805383	5.10841	0.49028	6.9177	6.25725	6.21536	1.23909	4.87847	6.35963	4.14338	1.27769	0.981265	5.2533	0.564528	1.0498	5.8746	6.53496	6.70174	3.43224	2.13959	1.55982	1.16202	1.78963	5.2024	4.72338
"20504345"	-0.329958	0.940795	0.00621466	0.711422	0.58403	0.917281	0.364823	1.25274	0.672127	0.83154	1.07199	0.713145	0.749067	0.705788	0.932052	0.515203	0.776725	1.01782	1.22374	1.04088	1.28469	1.16094	0.733754	1.14344	1.16094	1.0449	1.47484	1.20659	1.00969	0.697795	1.08978	0.904945	1.43978	0.80228	0.545152	0.399715	1.34227	0.644741	1.29102	1.05846
"20536969"	0.199819	0.820244	0.00623311	0.711422	1.25885	1.03408	0.748829	0.965429	0.805383	0.809138	0.755686	0.451852	0.987419	1.0623	1.10893	1.05394	0.80702	0.644347	0.708679	0.809683	0.777467	0.371863	0.704895	0.455479	0.881054	0.817784	0.844945	0.820795	0.490725	0.479242	0.379387	0.847152	0.675387	0.680015	0.833818	0.863617	1.42194	0.701152	0.571486	0.505828
"20519547"	0.399444	0.881288	0.00633889	0.711422	2.15845	0.902223	1.08564	0.862976	0.451294	1.07202	0.998374	1.09311	0.824454	1.36212	1.10209	1.05937	0.497198	0.567783	0.552803	0.571425	0.432797	0.457558	0.964447	0.969563	0.782483	1.04112	0.74946	0.592158	1.07419	2.60223	0.647853	0.766019	0.933061	0.853409	0.916994	0.782758	0.775886	0.64496	1.02981	0.677913
"20534402"	-0.299698	0.767408	0.00638314	0.711422	0.519392	0.343131	0.649947	1.20155	0.651953	0.809177	0.543998	0.796635	0.680345	0.230221	0.602104	0.382253	0.823597	1.0992	0.683783	1.00669	0.950965	1.08776	1.10696	0.765013	1.08099	0.152887	1.19793	1.05132	0.555759	0.744666	0.798351	0.805269	0.578662	1.01411	0.796863	0.586815	0.882395	0.533035	0.769157	0.620704
"20534403"	-0.299698	0.767408	0.00638314	0.711422	0.519392	0.343131	0.649947	1.20155	0.651953	0.809177	0.543998	0.796635	0.680345	0.230221	0.602104	0.382253	0.823597	1.0992	0.683783	1.00669	0.950965	1.08776	1.10696	0.765013	1.08099	0.152887	1.19793	1.05132	0.555759	0.744666	0.798351	0.805269	0.578662	1.01411	0.796863	0.586815	0.882395	0.533035	0.769157	0.620704
"20500737"	-1.57212	2.16192	0.00647211	0.711422	0.711659	0.843965	1.1006	2.61889	1.08915	2.84606	0.736831	0.917158	2.65211	1.08415	0.578662	1.33113	4.15022	1.22289	4.5255	7.44162	3.80387	1.78158	1.68888	4.12686	2.74202	0.778222	1.79871	1.31546	1.11019	1.24207	1.9389	3.96243	4.388	2.44575	0.430073	1.14054	0.874057	1.02112	3.33798	2.32082
"20500778"	-2.25367	4.1848	0.00695497	0.711422	0.481708	0.846078	7.07734	5.58416	0.906279	3.07156	1.98028	4.1057	3.58393	1.70671	3.90062	3.45126	6.95561	0.887598	8.23294	7.06572	7.46358	4.54204	6.17493	7.89327	5.51967	0.63192	1.71773	6.65467	3.29739	0.562422	7.35354	7.57074	8.02738	5.26347	3.60129	3.39996	0.827984	1.8119	6.84793	6.71978
"20538111"	-1.61253	2.51796	0.00727265	0.711422	0.111886	0.188593	3.50527	4.03326	0.564528	1.76054	1.49687	2.35804	3.91118	0.403281	1.22817	0.978638	4.07618	1.60183	3.38694	3.22221	3.88591	1.57337	4.61565	6.58575	3.45862	0.765508	1.77799	4.94069	1.23785	0.958849	2.2364	3.08901	4.19117	1.88953	1.65412	1.33164	0.532216	0.769157	3.77323	4.5859
"20506008"	0.251815	0.733055	0.0073278	0.711422	0.923814	1.26778	0.634787	0.574383	0.564528	1.12345	0.651848	0.856772	0.406882	1.18856	1.48484	0.629898	0.571486	0.945855	0.25221	0.626405	0.533393	0.725492	0.727373	0.639114	0.35137	0.852808	0.633363	0.426894	0.805383	0.796161	0.54793	0.432458	0.798	0.555313	0.44613	0.38981	0.725492	0.920422	0.371545	0.604784
"20500798"	-1.18066	1.29364	0.00748611	0.711422	0.845267	0.643832	0.668718	0.836782	0.210637	0.389887	0.579832	1.1871	1.10112	0.476865	0.824453	0.675224	3.86636	0.463394	4.15961	2.22501	1.85956	0.431247	1.48054	4.69271	0.952039	0.378713	0.901686	1.19678	0.920847	0.561482	1.78981	1.222	3.82968	0.426358	0.491456	0.696904	0.915143	0.409614	1.18301	0.840307
"20500735"	-1.67262	2.90795	0.00761362	0.711422	0.866166	1.32721	1.37687	4.49946	1.30576	1.32738	1.25374	4.91461	4.63194	1.38398	1.09735	0.87515	5.6702	0.887598	3.98987	5.3016	4.82972	2.56106	5.85388	3.73756	4.78112	1.02461	2.04338	4.25047	1.57752	0.769757	3.01307	6.0199	6.79581	1.51022	0.926037	0.674552	0.636633	1.65694	3.20443	4.71525
"20500752"	-2.19884	3.11605	0.00765014	0.711422	0.932778	0.654447	3.74038	6.64556	0.744536	2.77168	0.613449	0.856772	5.3092	0.81106	0.672907	0.446845	6.22343	0.69903	6.73357	5.10571	6.07432	1.33334	5.64194	6.07002	6.42734	0.889037	1.16062	4.22733	3.03412	1.26036	4.18623	1.05087	5.9281	1.4541	1.25977	0.856772	0.902404	1.38674	5.77106	3.87455
"20504372"	-1.65878	3.00889	0.00790731	0.711422	0.495852	0.659053	3.92708	4.02457	0.642833	2.61127	1.27592	5.15389	1.24691	1.48653	1.62007	3.01007	6.24544	1.05222	5.37915	4.68629	5.18346	2.40499	5.29921	5.46896	3.06546	0.607551	2.81282	3.85383	2.56017	1.02626	2.77264	5.19327	6.26328	3.40134	1.20315	3.13095	1.17984	1.32605	2.20542	3.45882
"20517692"	0.27632	0.802789	0.00800404	0.711422	1.1841	0.445361	1.04967	0.916257	0.805383	1.03093	0.857533	0.395793	1.28944	0.727684	1.3669	1.22235	0.734461	0.552785	0.613058	0.535415	0.449426	0.466865	0.668747	0.666376	0.818719	0.880069	0.749324	0.840307	0.192716	0.430071	0.754699	0.840307	0.90723	0.723662	0.529203	0.604784	0.731602	0.48547	0.497965	0.174627
"20533424"	-0.315918	0.839667	0.00805427	0.711422	0.560282	0.259382	0.324848	1.229	0.991844	0.608693	0.484339	0.444159	1.35507	0.576227	0.373427	0.973226	1.0014	0.300112	0.842063	1.37273	1.6323	1.1038	1.54324	0.545215	1.08099	0.71751	0.805383	1.02677	0.531699	0.329256	0.520242	0.77325	0.659832	0.739879	0.414147	1.05231	0.260869	0.332587	0.937265	0.345298
"20504285"	0.274249	1.04179	0.00813965	0.711422	1.29513	1.02712	1.56247	1.26766	1.36673	1.89053	0.721775	1.10209	1.05381	1.01559	0.824453	1.01964	0.770582	0.965032	0.913157	1.02595	0.758409	1.66483	0.69872	0.564528	1.35336	0.565068	0.850778	0.725592	1.21642	0.691651	0.555313	0.834143	1.12983	1.02785	1.23151	1.28839	0.477175	1.70473	1.56049	1.28839
"20534386"	0.428674	0.98201	0.00827222	0.711422	1.49007	0.974449	1.07227	1.91308	0.819962	1.51333	1.44069	0.903941	1.59067	1.09962	0.727344	0.810747	0.62287	0.337543	0.69127	0.591464	0.483026	0.708884	0.697071	1.29128	1.42461	0.500795	0.720169	1.1431	0.41694	0.458395	0.555313	1.26685	1.26278	0.810747	0.329992	0.362311	0.456166	0.91784	0.799196	1.01788
"20518718"	0.259281	0.67076	0.0083312	0.711422	1.02112	0.646218	1.12816	0.942232	0.641918	0.456819	1.05827	0.456819	0.864073	1.44137	0.606802	0.340997	0.906963	0.609752	0.674084	0.592031	0.345361	0.201553	0.674084	0.195289	0.553407	0.560571	0.81035	0.369985	0.505157	0.886338	0.796557	0.609752	0.641918	0.56028	0.824454	0.609752	0.617559	0.595127	0.889306	0.880918
"20538160"	-1.55672	4.31993	0.00840985	0.711422	1.1792	0.804473	5.2964	5.86544	0.8088	3.72434	4.95658	5.15147	6.69365	2.59032	0.74945	4.67876	6.23877	2.4421	5.41847	4.23073	5.30809	3.93333	7.45822	8.19342	6.84323	3.41731	2.2424	5.4534	4.81525	2.1613	5.40041	4.43376	6.53569	2.90976	5.1341	6.82787	1.28331	4.28432	5.81665	6.34201
"20517738"	0.206038	0.657035	0.00843276	0.711422	0.555041	0.809683	0.829896	0.496146	0.450522	0.464913	1.36769	0.869834	0.979606	0.888201	0.824454	0.584657	0.582898	0.89736	0.476622	0.347441	0.328541	0.21651	0.963675	0.57429	0.856772	0.427798	0.378079	0.598202	0.57429	0.737904	0.555313	0.881362	0.590073	0.571869	0.368899	0.667774	0.804651	0.348144	0.150819	0.322454
"20500164"	-1.56617	2.67329	0.00846307	0.711422	0.835261	1.19781	5.91785	5.6066	0.61832	0.704418	2.69252	0.952497	0.876474	0.772714	0.460743	2.04721	0.91256	1.04172	7.25783	5.21901	5.54075	2.35089	4.13663	5.60948	2.28766	0.445371	0.571487	6.10312	0.655749	0.786169	4.87713	5.74054	5.37154	1.22554	2.99703	0.856772	1.43617	1.26237	3.18061	5.86846
"20533511"	0.240385	0.82469	0.00853651	0.711422	0.716601	0.983479	1.15969	0.686302	0.991365	0.782489	0.718359	1.07465	1.20133	0.908401	1.03408	1.08184	0.799638	0.570401	0.778682	0.79268	0.718551	0.74404	0.842912	0.587	0.760368	0.410088	0.827854	0.621756	0.770999	0.718551	0.527874	0.805924	1.03354	0.586905	0.589056	1.06914	1.01974	1.25657	0.902881	0.772302
"20525030"	-1.47647	3.11961	0.00886498	0.711422	0.738452	0.889495	0.322865	1.29443	5.83665	2.84877	0.429074	0.896405	6.57498	0.367196	2.81409	5.56407	5.4294	0.492973	1.50032	4.21507	6.97297	3.04333	4.65186	1.07548	6.13328	0.776239	6.30971	5.69354	1.45734	0.467379	0.676847	0.728496	1.72419	1.15664	5.40124	4.56218	2.12183	5.65003	6.14235	5.11112
"20504561"	-1.0174	1.63913	0.00886702	0.711422	0.74404	0.560202	0.65047	1.18096	0.600342	0.341912	0.634832	3.8435	2.14514	0.926014	1.13241	0.805383	2.52828	0.425624	3.27392	3.09313	2.02433	1.19537	3.82784	3.73756	2.33937	0.33603	0.539409	2.45312	0.594854	0.217383	1.2489	4.78371	4.69426	0.89741	0.67553	1.16747	0.550123	1.11139	0.997018	1.99663
"20500729"	0.318641	0.859689	0.00894866	0.711422	1.34139	1.32553	1.17001	0.859084	1.28281	0.83154	1.03401	0.818461	0.80978	1.43641	0.540351	0.778751	0.571486	0.66984	0.510379	1.10765	0.56621	0.588456	0.661633	0.591187	0.90359	0.827143	0.598145	0.8087	0.34677	0.784722	0.763741	1.32553	1.02882	0.517002	0.8087	0.818461	0.558875	0.795816	0.794925	0.828223
"20515570"	0.269658	0.978312	0.00897908	0.711422	1.09244	1.37908	0.978939	1.00858	0.876698	1.4242	1.82808	0.928087	0.93859	1.13031	0.642011	1.13069	0.88815	1.22289	0.524863	0.936741	0.430444	1.0342	0.871907	0.702641	0.936741	0.778222	0.876698	0.9183	1.44032	1.05822	0.555313	0.432458	0.918402	0.467939	1.14133	1.13376	0.862904	1.3416	0.691857	0.729415
"20533338"	0.245583	0.764208	0.00907373	0.711422	0.470953	0.776282	1.09028	1.39588	0.805383	0.725294	0.980891	0.812788	0.814434	1.12029	0.592161	1.05937	0.530824	0.905844	0.484797	0.789733	0.48599	0.762285	0.635715	0.637863	0.563145	0.624496	0.589732	0.686581	1.03059	0.998931	0.568812	1.06551	0.818881	1.23255	1.09449	0.846753	0.551957	0.609472	0.787403	1.08855
"20536309"	0.188784	0.823893	0.00910951	0.711422	1.02112	1.11162	0.826363	0.835536	0.81491	0.945724	0.611068	0.916061	1.24377	0.752716	1.00036	0.940179	0.839041	0.752329	0.777888	0.809683	0.880348	0.642311	0.564697	0.68406	0.723951	0.639899	0.734766	0.705038	0.368281	0.744984	0.607379	0.847387	0.670113	0.484696	0.729209	0.284197	0.627552	0.769157	0.987766	0.614312
"20538269"	0.63959	1.13272	0.00928059	0.711422	0.396533	0.834834	0.888465	2.20958	0.564528	1.64328	2.97477	2.35103	0.946035	1.20143	1.24762	2.17211	0.506685	0.58397	0.777319	1.05585	0.440757	0.761814	0.937812	0.506685	0.815542	0.721717	1.73345	0.913525	1.65939	0.469362	0.652826	1.979	1.28334	1.50779	0.862866	1.45091	0.67649	1.5465	1.33882	1.93443
"20533571"	0.204256	0.672247	0.00938503	0.711422	0.913781	0.905033	0.546081	0.716872	0.575418	0.83154	0.388646	0.791161	0.654996	0.498631	1.51831	0.95203	0.463307	0.700134	0.560938	0.659878	0.562447	0.408074	0.119134	0.635672	0.428169	0.478684	0.941624	0.883363	0.564528	1.42229	1.06069	0.64784	0.851432	1.13091	0.967108	0.532464	0.861005	0.755037	0.614542	0.851197
"20525439"	-0.249352	0.903442	0.00964381	0.711422	0.608833	0.487088	0.649643	1.19369	0.365689	0.359418	1.36536	0.913401	1.11698	0.558871	0.913895	0.812319	0.906276	1.22193	1.0026	1.17043	0.519392	0.892307	1.44792	1.36536	1.19773	1.04394	0.894824	0.674703	0.775138	0.810325	0.861116	0.847243	0.812319	0.66559	0.913895	1.54879	0.798525	1.02806	0.660928	0.408139
"20519410"	0.256881	0.685886	0.00966088	0.711422	0.564696	0.703164	1.31641	0.705725	1.32616	1.08099	0.374178	0.623406	0.399409	0.906298	0.931702	0.839774	0.50798	0.38981	0.703508	0.370421	0.772295	0.365018	0.548751	0.610619	0.501715	0.587896	0.714448	0.616884	0.685017	0.180484	1.23847	1.29531	0.634997	0.748532	0.560161	0.364709	0.910608	0.33603	0.351479	0.874699
"20532845"	0.237949	0.599052	0.00988977	0.711422	0.349478	0.861669	0.853483	0.585112	0.581416	1.0746	0.755686	0.725737	0.853797	0.662486	0.573749	0.73911	0.588374	0.38981	0.679117	0.593871	0.32878	0.319783	0.551646	0.471328	0.561559	0.34603	0.565615	0.365018	0.453229	0.498137	0.572201	0.469107	0.588662	0.998674	0.662492	0.536511	0.840575	1.09835	0.754804	0.252632
"20538145"	-0.382235	1.35932	0.00994219	0.711422	1.02112	0.871744	0.423428	1.13633	0.805383	2.09109	1.1656	1.47784	1.36296	1.02435	1.136	1.50258	2.14964	1.01088	1.39521	1.74438	1.20474	2.30005	1.10696	1.85804	1.40306	0.73272	2.14964	1.54993	1.27415	0.658589	0.722331	1.15185	2.24777	1.49912	1.4635	1.3011	1.39254	1.39022	1.29953	1.22585
"20536889"	0.196089	0.712469	0.0100038	0.711422	0.633936	0.715132	0.953952	1.01703	0.701646	0.608693	1.14447	0.740845	0.532216	1.00902	0.991942	0.677273	0.365018	0.697038	0.737554	0.471925	0.455897	0.628113	0.783661	0.427191	0.49587	0.659108	0.955251	0.696462	0.701646	0.606479	1.16435	0.697038	0.897636	0.69243	0.696344	0.746627	0.42207	0.65323	0.821338	0.460939
"20506830"	0.247375	1.04769	0.0101425	0.711422	1.2248	1.05412	1.07523	0.907084	0.775203	1.49853	1.0242	1.35319	1.31499	1.64009	1.17763	1.01141	1.05081	1.1387	0.667243	0.779503	0.920785	0.81958	1.05899	0.987881	0.826592	1.02932	1.01962	0.788944	0.907718	0.754755	0.525133	0.855885	1.08289	0.977169	0.555081	1.78643	0.938909	1.27222	0.954116	1.37569
"20501245"	0.239376	0.627167	0.0101534	0.711422	0.76013	1.28891	0.577373	0.342071	0.766267	0.625865	0.755686	0.713903	0.669117	0.959872	0.681584	0.821473	0.673966	0.434349	0.498681	0.394093	0.348957	0.226747	0.326492	0.5817	0.380402	0.795394	0.571486	0.857479	0.822554	0.49101	1.1884	0.604784	0.595834	0.380402	0.204951	0.966712	0.549388	0.33603	0.388717	0.0752129
"20536884"	0.220218	0.632512	0.0102644	0.711422	0.765004	0.386518	0.875996	0.744723	0.612896	0.888507	1.04351	0.6873	0.852305	0.871907	0.606513	0.576277	0.424179	0.417661	0.728277	0.358392	0.780909	0.581165	0.639494	0.85075	0.591377	0.375092	0.339074	0.182469	0.386605	0.765756	0.767325	0.816044	0.38981	0.385841	0.585261	0.432814	0.874857	0.85165	0.744894	0.468264
"20500439"	-0.175962	0.594453	0.0103549	0.711422	0.578694	0.644337	0.583959	0.477199	0.56767	0.47561	0.340372	0.256452	0.369543	0.895665	0.368159	0.520006	0.574628	0.911356	0.633809	0.561387	0.702597	0.564727	0.472503	0.529221	0.71373	0.879555	0.808524	0.837166	0.529221	1.05294	0.555313	0.607926	0.802241	0.725561	0.585261	0.821465	0.555974	0.540284	0.374686	0.837166
"20503789"	-0.91769	1.67713	0.0105945	0.711422	0.785094	0.809683	1.19687	4.3153	0.454553	1.08099	0.404857	2.06585	1.36269	0.609415	0.756996	0.777164	3.52336	0.65157	3.3731	3.16697	2.92399	0.755325	1.64639	3.26538	1.64627	1.96706	1.27592	1.43641	1.52625	0.501876	1.05584	3.86836	3.82467	0.750436	1.34623	0.786317	0.797631	1.02716	2.59154	1.97585
"20503793"	-1.97545	3.53143	0.0107162	0.711422	0.31283	0.788181	5.72803	5.86666	0.337251	1.94007	4.87092	2.74794	2.39234	2.70678	1.26261	1.57086	4.99855	0.604785	7.22096	5.77127	6.49041	2.94202	6.1649	7.55404	4.19887	0.6341	1.21032	6.43967	1.05052	1.00317	6.19578	5.83232	6.75171	3.50266	3.58374	1.54888	0.916858	2.06803	6.74473	7.19877
"20500161"	-1.90251	4.32147	0.0110697	0.711422	1.00403	1.05389	4.94968	7.8951	0.358753	4.10773	4.45811	4.58106	5.79239	2.64445	1.11596	2.48142	5.1769	0.671616	7.63316	6.17507	7.18971	4.73564	7.39222	8.01322	7.72707	1.28911	1.58178	5.68724	1.20882	1.03808	7.3239	6.10036	8.70915	4.93054	3.93968	2.87259	0.546087	3.3242	8.34031	7.56592
"20500151"	-2.13799	4.4329	0.0111136	0.711422	0.623281	0.870654	3.77757	7.05673	0.669205	5.5562	2.77832	3.4642	7.52639	3.85411	1.04424	3.14599	6.89235	0.700262	7.07732	7.36488	6.23055	5.40134	6.91624	7.39926	6.80688	1.09405	4.71765	5.42193	3.37668	0.41151	6.40965	7.91035	6.99277	6.82455	2.45005	4.07767	1.10204	1.07961	6.31287	6.03266
"20533206"	0.200777	0.819194	0.0113923	0.711422	0.802697	1.12291	0.558595	0.840116	0.811804	0.983845	1.27432	0.879256	1.04836	0.80292	0.868753	1.04143	0.474338	0.79045	0.689936	0.383706	0.766667	0.558595	0.916392	0.722603	0.759624	0.791839	0.955506	0.81601	1.23398	0.782204	0.722052	1.00494	1.05266	0.642059	0.868753	0.85206	1.06305	0.751213	0.602294	1.12361
"20536769"	-0.238702	0.894613	0.0115063	0.711422	0.454435	0.787729	0.791752	0.721875	1.26874	0.501526	0.797117	0.888161	1.26719	0.655834	0.812483	0.356298	1.12255	1.09697	0.838228	1.31254	1.16033	0.812755	0.721915	1.2884	1.18309	0.778222	1.05794	0.79463	0.611306	0.462236	0.579479	0.857337	0.861727	1.16941	0.824453	0.791608	1.31254	0.247538	0.792598	0.916896
"20515540"	-0.352046	0.998809	0.0115353	0.711422	1.08787	1.20584	0.723253	1.12887	0.571093	0.737958	0.768482	0.856772	0.668405	1.0081	0.682585	0.434212	0.563323	1.75989	1.92727	1.56329	0.950965	0.899243	1.3703	1.16107	1.03444	0.914042	0.79629	1.15787	1.23035	0.644322	1.35884	1.00851	1.17486	0.897057	0.796513	0.922352	0.278704	0.92754	0.535475	0.72667
"20538246"	-1.32322	9.1065	0.0116345	0.711422	5.65807	3.2283	10.0062	9.69033	6.60145	9.89441	9.5707	9.89526	10.224	9.26673	8.32514	8.97807	10.4662	2.33625	11.005	9.88164	10.2635	10.789	11.1811	12.6426	10.5301	8.49851	8.60689	11.0165	9.04086	6.56548	10.1532	10.2317	11.1313	10.1289	10.7667	10.1488	9.8505	9.14078	10.737	11.1389
"20529796"	0.213867	0.658431	0.0116758	0.711422	0.74404	1.06096	0.799638	0.963468	0.605349	0.685356	0.72149	0.710588	0.611614	0.562125	0.913157	0.806589	0.670651	0.641086	0.446364	0.663499	0.641183	0.218834	0.452165	0.447457	0.822575	0.633267	0.450365	0.530526	0.659199	0.720707	0.774392	0.85138	0.306611	0.743671	0.440137	0.372613	0.774392	0.783739	0.622973	0.49445
"20535220"	-0.247966	0.690364	0.0118002	0.711422	0.711563	0.716834	0.603969	0.512506	0.805383	0.652461	0.363424	0.459538	0.532216	0.261675	0.560595	0.616413	0.567876	1.18304	0.864693	1.18617	0.519392	0.806393	0.832057	0.759112	0.899496	0.745745	0.571486	0.836697	0.564528	0.980962	1.23243	0.840307	1.00096	0.737938	0.581651	1.0394	0.988144	0.732719	0.391455	0.800458
"20535221"	-0.247966	0.690364	0.0118002	0.711422	0.711563	0.716834	0.603969	0.512506	0.805383	0.652461	0.363424	0.459538	0.532216	0.261675	0.560595	0.616413	0.567876	1.18304	0.864693	1.18617	0.519392	0.806393	0.832057	0.759112	0.899496	0.745745	0.571486	0.836697	0.564528	0.980962	1.23243	0.840307	1.00096	0.737938	0.581651	1.0394	0.988144	0.732719	0.391455	0.800458
"20535222"	-0.247966	0.690364	0.0118002	0.711422	0.711563	0.716834	0.603969	0.512506	0.805383	0.652461	0.363424	0.459538	0.532216	0.261675	0.560595	0.616413	0.567876	1.18304	0.864693	1.18617	0.519392	0.806393	0.832057	0.759112	0.899496	0.745745	0.571486	0.836697	0.564528	0.980962	1.23243	0.840307	1.00096	0.737938	0.581651	1.0394	0.988144	0.732719	0.391455	0.800458
"20529136"	-1.06305	3.15487	0.0120225	0.711422	0.889207	0.780332	0.716601	3.75871	5.37367	3.87278	0.780332	1.7801	5.38276	1.61738	2.22756	4.30072	4.08335	1.10914	3.49975	4.37042	5.17219	5.35217	4.0957	2.64837	5.06893	0.582943	3.2723	4.98143	1.03246	1.31428	1.62618	2.11286	4.71425	1.44417	1.95204	2.19012	1.19482	2.33398	4.4998	3.58751
"20500126"	-1.89155	3.7752	0.0120777	0.711422	1.00932	0.469722	4.24571	8.33378	0.552725	1.60334	2.32668	4.62348	7.78661	1.9061	0.59137	0.50428	6.40976	0.797119	5.82156	6.04736	5.93146	2.34863	6.71446	7.1063	7.75915	0.954422	2.15845	4.60308	3.51255	0.637612	6.25802	6.89774	7.67802	1.40734	2.29489	2.09886	0.475734	2.37445	6.88762	5.30136
"20523012"	-0.411288	0.974829	0.0121235	0.711422	0.436837	0.611765	0.448856	0.518954	1.34623	1.1215	0.782365	0.454991	1.36296	0.983685	0.300639	0.861452	1.72781	0.513817	1.61408	1.08099	0.950965	1.6662	1.4943	0.598073	1.7704	0.692545	0.809288	1.2472	2.70607	0.469362	1.59664	0.556466	1.28787	0.358753	1.98372	0.504416	0.598073	1.45954	1.6316	1.64593
"20501233"	0.243146	0.874666	0.0121304	0.711422	1.17027	0.811532	0.816835	0.716872	1.05937	1.54835	0.627991	1.10209	0.794589	0.871907	1.10394	1.33113	0.78697	0.606634	0.289758	0.701635	0.896398	0.869378	0.276901	0.904557	1.08284	0.927367	0.571486	1.12319	0.700328	1.43641	1.35884	0.840307	1.52429	1.00735	1.99551	0.757788	0.950082	1.68061	0.937265	1.59471
"20535149"	0.221311	0.701265	0.0122087	0.711422	0.86438	1.15384	1.21635	0.716872	0.616278	0.83154	0.712097	0.745141	0.320407	0.469095	1.15384	0.943207	0.459855	0.697941	0.720866	0.452897	0.626273	0.444038	0.571861	0.564528	0.488626	0.647063	0.689219	0.724144	0.693751	1.14663	0.933639	0.724144	0.681354	0.511723	0.474237	0.486634	0.843339	1.23233	0.474237	0.840307
"20538139"	-0.610461	1.17638	0.0122573	0.711422	0.312829	0.464593	1.77911	1.76116	0.457873	0.729772	0.876765	1.20121	1.85099	0.724957	0.161882	0.132699	0.735903	0.30994	2.2354	1.36533	1.74474	0.856176	2.88489	1.66757	2.67237	0.517011	0.670606	2.11942	0.484468	0.180722	2.15749	0.943701	2.612	0.511889	0.74464	1.22766	0.307484	0.658222	1.86547	3.10243
"20504405"	-0.256989	0.678167	0.0125508	0.711422	0.349601	0.560202	1.07333	0.555261	0.596469	0.507961	0.690762	0.583582	0.532216	0.556004	0.389844	0.200843	0.602734	0.912424	1.11393	0.708951	0.637172	0.585028	0.925611	0.821023	0.431484	1.60272	0.614241	0.72462	0.805383	0.637172	0.816415	0.739575	0.805383	0.490388	0.426576	0.646304	0.791589	0.793637	0.30662	0.647539
"20534832"	-0.440083	0.991855	0.0126905	0.711422	0.519392	0.60233	0.560202	0.798919	0.844657	0.830832	0.786927	0.539722	1.99715	0.498036	0.478219	0.805383	1.10619	0.749253	1.10613	2.32505	1.74871	1.28122	0.949245	1.09337	1.67519	0.068486	1.56528	0.87462	0.295116	0.75872	1.07172	1.97782	1.10717	0.78863	0.468989	0.297737	0.821574	0.596049	0.660904	1.12044
"20535795"	-0.311728	0.975285	0.0128278	0.711422	0.601637	0.76066	0.76066	0.791096	0.306687	1.18782	1.27592	0.366355	0.961676	1.23707	0.985015	0.598455	0.889794	1.08806	0.770755	1.23274	1.38418	1.02531	1.77246	0.791972	1.24893	1.99719	0.678249	0.694139	0.931451	0.844667	0.791589	0.604784	0.70473	1.44057	0.931216	0.990978	0.953797	0.641961	1.62259	0.840307
"20504332"	-1.22878	3.56755	0.0128956	0.711422	0.834774	1.02364	0.565061	3.62784	6.35992	3.65908	2.28358	2.35023	6.40531	1.70129	2.63188	3.99536	4.98546	0.480545	3.50946	5.02313	5.1749	5.35269	5.23855	3.73756	5.36938	2.13959	4.23186	4.9402	1.05466	0.251479	1.56281	2.64418	4.1044	2.93294	2.65059	3.41801	2.44054	3.68051	5.04614	4.07852
"20532589"	0.377727	1.05125	0.0131764	0.711422	0.947652	1.01329	0.84773	1.86499	0.76814	0.769449	0.832092	1.07126	1.05141	2.0587	1.326	2.3306	0.795398	0.612519	0.872222	1.3049	1.07683	0.801275	0.75689	0.799324	0.545228	1.33243	0.642407	0.809173	1.02929	0.75689	1.36657	1.34316	0.613721	0.562365	1.06553	0.612519	1.92502	4.1669	0.769157	1.1063
"20536433"	-0.242508	0.81147	0.0132782	0.711422	1.24669	0.569079	1.01273	0.60641	0.605534	0.672537	0.976371	0.785965	0.443473	0.443473	0.365018	0.555313	1.30656	1.22289	0.913157	1.01019	0.950965	0.766185	0.761445	0.832595	1.08234	0.770129	0.846388	0.729846	0.493722	1.27537	1.09321	1.03128	0.694921	0.936131	0.300738	1.02669	0.970532	0.910661	0.792171	0.629787
"20538174"	-1.95883	6.5557	0.013295	0.711422	1.34139	0.990964	8.25079	6.63624	1.17164	6.38568	7.5551	7.58338	7.29955	6.89088	6.66652	6.14322	8.28507	1.67812	8.52838	7.0031	8.32368	7.67766	8.99015	10.8638	7.43041	6.24475	6.46559	8.93072	6.25901	5.99705	7.62483	7.59601	8.0927	7.33432	7.72896	7.39041	6.8114	6.63772	7.13253	8.68656
"20500797"	-1.8497	2.58174	0.013295	0.711422	0.280746	1.03281	0.805858	6.33643	0.773299	1.44274	1.53806	0.931288	2.12636	2.70607	0.998336	0.910658	3.44446	0.974584	5.91068	5.43778	5.2877	0.831026	4.36197	5.8595	3.38335	0.827345	1.0498	4.71088	0.805383	0.556347	4.27564	7.27138	5.53803	0.975266	0.813477	1.10506	1.07437	1.24384	4.78524	4.85368
"20503907"	-1.72409	3.1374	0.01332	0.711422	0.565705	0.753493	1.60425	7.38547	1.40296	3.34279	0.817976	1.68599	5.98846	1.07966	0.64268	2.03482	4.58622	0.417929	5.2627	6.84125	5.48684	2.4904	5.06389	4.92178	3.91239	0.883256	3.4902	4.63651	1.91501	0.69843	5.28613	7.02498	6.12695	4.53382	1.05352	1.56438	0.756867	0.966409	4.29497	3.86507
"20500794"	0.227211	0.784593	0.01342	0.711422	0.99705	0.809683	0.788799	0.937265	0.777347	0.817242	0.979314	1.07948	0.669117	1.09462	0.800381	1.02809	0.816835	0.887598	0.482302	0.616552	0.737904	0.573566	0.445289	0.358753	0.532216	0.755331	1.02809	0.817416	0.777347	0.960613	0.763862	0.817416	0.983277	0.760868	0.80797	0.656808	1.0143	0.746266	0.62351	0.892331
"20536990"	0.29134	0.828988	0.0136612	0.711422	1.02112	0.815096	0.978354	1.63727	1.45997	0.493355	0.799458	0.815296	0.835905	1.28923	0.745451	0.805383	0.61299	0.423098	0.76832	0.731317	0.806127	0.948874	0.835905	0.791589	0.525542	0.897391	0.622856	0.235804	1.23741	0.716424	0.55854	0.774953	0.805383	0.802371	0.626765	1.02356	0.573719	0.810661	0.792427	0.412355
"20533148"	0.256737	0.892103	0.0139873	0.711422	1.57459	1.31756	1.12319	0.528567	1.36229	0.841893	0.988887	0.703691	1.06809	0.859037	0.960296	0.917579	0.830027	0.887598	0.771365	0.823069	1.00615	0.964981	0.727902	0.649797	0.422061	0.544564	0.598218	0.939087	0.617294	0.596112	1.283	0.636906	0.822298	0.865557	0.585261	0.738346	1.33953	0.940844	0.62667	0.584349
"20518902"	-0.395809	1.23568	0.0140555	0.711422	0.974504	1.10209	0.612555	1.05217	1.39466	1.09488	0.726703	1.7025	0.72147	0.92426	0.824454	1.32301	1.69483	0.939952	1.78292	1.37514	1.53815	2.22613	1.66368	1.82952	1.07325	0.830575	1.32828	0.920555	1.56388	0.461245	1.12688	1.09397	1.37514	1.48597	1.49283	2.39496	1.8119	1.35641	1.21079	0.907226
"20537600"	-0.230593	0.704856	0.0140971	0.711422	0.563425	0.560202	0.368881	0.556539	0.582229	0.652726	0.544564	0.478099	0.475234	0.544781	0.82768	0.920357	0.860868	0.604784	0.463561	1.26209	0.676518	1.08099	0.871072	0.354459	0.760905	0.914858	1.29624	0.695477	0.567754	0.653575	0.794815	0.631031	1.17254	1.02505	0.695477	0.859998	0.886553	1.10937	1.10696	1.06102
"20534077"	-0.206694	0.819307	0.0141913	0.711422	0.99244	1.45461	0.816835	0.542479	0.580542	0.453906	0.373487	1.07233	0.562189	0.405312	0.766066	0.571326	1.05231	1.4103	1.17903	0.610713	0.950965	0.774013	0.489997	1.00609	0.718926	1.01622	0.776701	1.08659	0.751933	0.232739	0.440906	1.10414	0.573926	0.762922	0.615235	0.419783	1.05231	0.567116	0.401518	0.604784
"20536694"	-0.249668	1.21471	0.0144373	0.711422	1.02964	1.28686	0.950703	1.65311	1.17374	1.37401	0.552661	0.769841	1.21833	0.871907	1.09325	1.10452	1.72951	0.936236	1.42341	1.99513	1.10452	1.87488	1.03574	1.19576	1.26608	0.911182	1.29286	1.30927	1.30512	0.464818	1.86651	0.971403	1.11579	0.653914	0.824453	1.02242	0.807222	1.02112	1.50231	1.12765
"20533204"	-0.231024	0.769689	0.01446	0.711422	0.74404	0.524627	0.816835	0.694992	0.921632	0.818291	0.516812	0.498191	0.671481	0.397673	0.543087	0.702469	0.603616	0.676291	1.09564	1.07539	0.813226	0.571537	0.844156	0.803126	1.08331	1.03929	0.937925	1.07891	0.987868	0.755843	0.763838	0.492813	0.807747	0.588057	1.08336	0.78727	0.898655	0.823624	0.596346	0.804732
"20538171"	-1.44411	5.82234	0.0145339	0.711422	0.519392	4.15722	5.47507	6.576	1.98224	7.61178	5.91105	6.96842	6.33933	5.13851	4.65862	5.8658	6.57177	3.95651	6.6071	6.80067	6.43891	7.06641	6.6928	9.09147	6.53431	5.2024	6.21589	7.35452	5.54502	3.38606	5.98136	6.85063	7.88564	6.80324	5.87388	6.04611	4.96524	5.93864	6.52962	7.33877
"20512261"	0.768986	2.86982	0.0145521	0.711422	5.20064	3.95327	4.13428	2.99813	3.17502	3.61848	2.70607	3.15882	2.39235	2.90944	2.07996	2.72537	3.3496	2.51251	1.87854	2.4404	2.36474	2.41682	2.2979	1.65215	2.83739	4.0702	2.61089	1.39285	3.68006	1.68707	1.69769	3.27659	2.04595	1.19258	3.6343	3.45706	3.08934	3.36677	2.73796	2.4918
"20503881"	0.264161	0.71746	0.014834	0.711422	0.964626	0.960739	1.27323	1.0873	1.16942	0.759749	0.544564	0.592011	0.682252	0.560732	0.934505	0.665364	0.329478	0.714836	0.913157	0.749702	0.454286	0.390271	0.608723	0.901641	0.508789	0.296161	0.317206	0.840307	0.744989	0.847956	0.650442	0.364266	0.329417	0.946956	0.585261	0.539845	0.650442	0.704052	0.712662	1.03346
"20534752"	-0.322866	1.03777	0.0149694	0.711422	1.1184	0.495264	0.775136	1.11757	0.716279	0.994528	0.935989	0.856772	0.740412	0.369659	1.37832	1.01767	1.26652	1.59508	1.50231	1.23274	1.38504	1.53836	1.24636	1.23422	0.815073	0.603767	0.84772	1.12319	1.0498	0.835179	2.33108	1.29042	1.8849	1.00542	0.976204	1.2142	0.683967	0.920908	0.96111	0.992058
"20533097"	-0.265172	0.863175	0.0149704	0.711422	0.644551	0.212071	0.753831	0.772432	0.432669	0.736028	0.772496	0.688576	0.728942	0.832264	0.824453	1.36876	0.854459	0.604784	1.12959	1.40896	0.775529	1.23909	0.469362	1.03584	1.02423	1.20721	1.29381	0.906253	0.805383	0.642392	0.680472	0.379374	0.871328	0.760868	0.76769	0.894397	0.916748	0.765013	0.769157	0.548021
"20532619"	0.365609	0.820309	0.015001	0.711422	1.06538	0.604457	1.52707	0.937265	0.570198	1.89925	0.755686	1.22179	0.776931	0.825809	0.749897	1.10363	0.128085	0.724491	0.471038	0.347875	0.737904	0.771646	0.916162	1.06833	0.331573	0.588819	0.805383	0.758754	1.80259	0.947336	0.571637	0.814216	1.01683	0.98975	0.714198	0.778277	0.911296	0.750724	0.571486	1.69246
"20504297"	-0.856657	2.54362	0.0150965	0.711422	0.739728	1.52225	1.2291	1.87799	4.12193	2.58569	0.629521	2.70546	3.99875	1.09617	1.64428	3.23261	3.36999	0.826107	2.92641	3.38829	3.69786	4.00663	2.91574	2.66477	3.9586	1.01076	3.62297	3.27524	2.62523	1.40227	0.77565	2.02346	3.17485	2.07243	1.76177	2.88431	2.42916	2.31085	3.44424	2.82395
"20538149"	0.440314	0.871947	0.0152186	0.711422	0.44711	0.474638	0.675804	1.27564	0.695653	1.65339	0.882944	1.19515	1.39065	1.99432	1.22944	1.1905	0.155234	0.38981	1.31489	1.37235	0.65716	0.611896	0.0754729	0.680131	0.527241	0.47031	1.07084	0.496143	2.4498	0.375902	1.39908	0.971432	1.37514	1.2987	0.643124	1.19515	1.1966	1.07603	0.656171	1.38992
"20538280"	0.274502	0.868059	0.0153494	0.711422	0.74432	1.02436	1.00512	1.45609	1.29829	0.59979	1.46421	0.662356	0.702554	1.06686	1.06337	0.976393	0.810408	0.510565	0.904254	0.740365	0.520979	0.438302	0.660213	0.779207	0.641262	0.976679	0.786165	1.00129	0.573432	1.06686	0.780241	0.980188	0.79334	0.999789	0.413789	0.673293	0.757144	0.43336	0.462748	1.09857
"20538317"	0.142211	0.669922	0.0154583	0.711422	1.02112	0.902894	0.594596	0.751266	0.805383	0.638338	0.712707	0.648507	0.595257	0.734165	0.824454	0.66364	0.742976	0.772928	0.540246	0.688537	0.822095	0.431331	0.669117	0.467081	0.357005	0.504173	0.605052	0.585261	0.804973	1.21795	0.899917	0.639178	0.629844	1.0009	0.631252	0.629844	0.952124	0.937301	0.479873	0.443497
"20533960"	-0.293345	0.889021	0.0154772	0.711422	0.451992	0.619614	0.627044	1.01907	1.10758	0.868402	0.544563	0.711561	0.928825	0.520104	0.923217	0.58621	0.816835	0.464961	1.17287	0.84058	1.20474	1.65731	0.577248	1.30682	1.9061	0.544563	1.06509	0.871205	0.866725	0.72907	0.615925	1.10209	1.28345	0.198068	0.188861	0.906981	0.791589	0.680585	1.02887	0.72472
"20500435"	0.259499	0.810218	0.0155334	0.711422	0.967884	1.03662	1.33959	0.716872	1.60473	0.679848	0.502902	0.876503	1.13471	0.818669	1.04885	0.552428	0.787885	0.821183	0.691557	0.270563	0.885498	0.846005	0.484231	0.791589	0.498321	0.984985	0.571781	0.532024	1.01215	0.996565	0.567821	1.04707	0.606208	1.22375	0.585261	0.768745	1.08099	0.735263	0.571486	0.811547
"20536654"	-0.350897	1.28129	0.0156178	0.711422	0.794988	0.560202	0.703698	0.643601	1.78989	1.62116	0.867601	0.856772	2.5513	0.728102	0.705525	1.44728	1.14698	1.02365	0.469871	1.78245	1.51985	1.9337	1.0154	1.14993	2.79482	0.778222	1.93231	1.9337	1.65595	1.23716	0.945741	0.604784	1.2354	1.01296	0.427891	0.714632	0.935085	1.89028	1.93742	1.4335
"20536655"	-0.350897	1.28129	0.0156178	0.711422	0.794988	0.560202	0.703698	0.643601	1.78989	1.62116	0.867601	0.856772	2.5513	0.728102	0.705525	1.44728	1.14698	1.02365	0.469871	1.78245	1.51985	1.9337	1.0154	1.14993	2.79482	0.778222	1.93231	1.9337	1.65595	1.23716	0.945741	0.604784	1.2354	1.01296	0.427891	0.714632	0.935085	1.89028	1.93742	1.4335
"20521802"	-0.20053	0.579263	0.0156591	0.711422	0.48161	0.349056	0.601496	0.742542	0.564528	0.457394	0.383097	0.485328	0.259203	0.46437	0.37056	0.588789	0.609163	0.913268	0.469103	0.850978	0.743446	0.899243	0.694786	0.583918	0.573511	0.778222	0.172713	0.865977	0.356857	0.787373	0.842131	0.881602	0.831053	0.560855	0.109115	0.342355	0.689185	1.02112	0.41284	1.36438
"20501201"	-1.20441	2.2354	0.0156732	0.711422	0.996823	1.07779	1.12319	6.40242	0.564528	1.31502	1.00735	1.07864	4.12587	0.641297	0.733502	0.531869	2.44738	0.887598	3.72004	5.85851	4.56017	1.51491	3.60066	3.99799	2.3768	1.01624	1.65705	2.41385	1.56942	0.713605	4.45341	6.29722	4.65026	1.80902	0.823277	1.30986	0.791589	0.574046	2.77344	2.10657
"20533779"	-0.202421	0.680187	0.0160851	0.711422	0.55655	0.389846	0.474362	0.373024	0.847928	0.613957	0.801985	0.313838	0.532216	0.809497	0.62496	0.609558	0.801695	1.00086	0.715415	0.738521	0.935825	0.373143	0.87717	0.412998	0.771116	1.28382	0.617785	0.848432	0.808249	0.70733	0.601611	0.894552	0.436108	0.364016	0.832578	0.397935	0.582695	0.777624	0.983563	0.474406
"20536508"	0.209869	1.03009	0.0161274	0.711422	0.918491	0.966022	1.27953	1.52959	1.21817	1.16662	1.19676	0.750836	1.15426	1.11057	1.27012	1.05937	1.00391	0.887598	0.833992	1.08099	0.687424	1.11015	1.03994	0.947928	0.693829	0.879639	1.22425	0.712247	0.979834	0.905936	0.682039	0.840307	0.546149	0.729764	0.745288	1.00821	0.481935	0.950089	0.769157	0.970509
"20533491"	-0.288819	0.883149	0.0162086	0.711422	0.74404	0.164708	0.130468	0.531088	1.24429	1.09249	0.860353	0.547034	0.893584	0.64442	0.824454	1.18794	1.26592	0.753645	1.20235	0.809683	1.04192	1.00391	1.21162	0.46342	0.901797	1.21227	1.1617	1.30245	0.430575	0.574028	0.649676	0.789709	0.574735	1.13374	0.702627	0.545182	0.791589	0.555725	0.973004	0.93151
"20525452"	-0.265394	0.811255	0.0163072	0.711422	0.524861	1.21344	0.749847	0.813619	0.738395	0.312926	0.411233	0.789785	0.578548	0.626001	0.578662	0.805383	0.835088	1.22289	0.881144	1.39061	0.530807	1.11128	0.681389	1.5465	0.744248	1.0147	0.783518	0.585261	0.738395	0.768802	0.551852	0.288211	0.790694	0.570776	0.585261	0.805621	1.00362	1.29139	0.775431	0.471454
"20538200"	-1.40198	4.23646	0.0163727	0.711422	0.519392	0.343513	4.90835	5.71666	0.805126	5.77386	4.40179	4.88105	5.05972	3.54655	2.6648	3.80482	5.23629	0.887598	5.18104	4.62733	5.45465	5.2005	6.25047	8.14687	5.8339	2.88098	3.84224	5.70751	3.08539	2.07476	4.87502	4.50621	6.88589	5.03536	4.7556	4.70198	4.30101	4.28977	5.90403	6.54293
"20518455"	-0.216172	0.563773	0.0167175	0.711422	0.753406	0.31436	0.269739	0.353177	0.358753	0.48625	0.317495	0.788255	0.560321	0.437678	0.328609	0.500204	0.399416	0.810787	0.614007	0.853925	0.877653	0.844134	0.469362	0.825987	0.687718	0.632796	0.516377	0.530152	1.10406	1.0498	0.379484	0.613239	0.578662	0.3296	0.39965	0.629704	0.541582	0.546509	0.542089	0.428202
"20525023"	0.581431	1.96278	0.0167883	0.711422	1.41165	0.806656	1.16252	1.65765	2.09537	3.02616	1.86335	3.63601	1.23887	2.70607	3.82104	3.61657	1.41649	0.780982	0.983418	1.26516	2.18414	2.59659	1.14221	1.41251	1.88655	1.28068	2.39581	2.7202	1.83858	0.633141	1.0765	0.910568	2.72812	3.24249	3.35113	3.67884	1.56654	3.66169	2.48411	1.66312
"20515573"	-0.554917	1.51062	0.0168152	0.711422	0.74404	0.866244	1.15614	1.08975	1.34623	1.12259	1.2458	1.85971	1.02754	1.16326	1.09256	2.08405	1.61603	1.57381	1.50231	1.0256	2.81336	2.6373	1.18301	2.43424	1.84385	0.995006	2.65266	1.17975	2.95192	0.770854	0.853723	0.946357	1.80431	2.16314	3.11707	2.04346	1.33248	1.57945	2.10657	1.84385
"20536590"	-1.05052	3.19247	0.0168289	0.711422	1.32082	1.32822	1.13698	2.66206	1.03075	5.58701	3.82231	4.66994	2.13392	2.27628	2.04417	3.99402	2.77585	0.67051	3.33332	2.96899	5.35264	5.15376	3.50187	5.02032	4.40011	2.14289	3.88293	5.40953	3.82726	1.29035	2.01512	3.36766	5.77696	4.55903	5.13598	5.0597	1.79231	4.44186	5.86823	6.7373
"20533193"	0.220753	0.742442	0.0168487	0.711422	1.02112	1.38224	0.774153	1.253	0.564528	0.888844	0.730201	1.10209	0.365018	0.498058	0.819104	0.835464	0.811486	0.692368	0.626434	0.951617	0.650212	0.554852	0.405872	0.564528	0.506731	0.648846	0.676006	0.495838	0.358753	0.695222	0.686133	0.356334	0.3319	0.755519	0.34606	0.516226	0.619799	0.743672	0.769157	0.840307
"20500114"	0.294268	0.612656	0.0168511	0.711422	1.30245	0.770742	0.324848	0.587416	0.805383	1.08099	0.544564	0.571866	0.630176	1.13031	0.992285	0.376446	0.530591	0.528144	0.42462	1.04205	0.157061	0.370941	0.349962	0.364677	0.14992	0.547768	0.611903	0.508621	0.084865	1.05573	0.561236	0.329125	0.377628	0.835778	0.824453	1.06051	0.266589	1.02112	0.89637	0.565844
"20500779"	0.264366	0.69725	0.0172341	0.711422	1.48066	0.699477	0.587706	0.744376	0.944658	0.527343	0.703997	0.644714	0.671491	0.629137	1.34161	0.97802	0.59899	0.608084	0.491065	0.483178	0.511642	0.55788	0.482796	0.710239	0.856772	0.33603	0.490136	0.653987	0.757391	0.472662	0.558613	0.608084	0.497311	0.555313	0.503911	0.523434	0.307484	0.540443	0.571486	0.523434
"20518812"	-0.260546	0.871889	0.0172913	0.711422	0.791893	0.352375	0.823915	0.525029	1.00205	0.548509	0.549763	1.06302	0.824453	0.871907	0.784911	0.761562	0.777736	1.09624	0.683929	0.749498	0.950965	1.27766	0.811722	1.50717	1.04167	0.753206	1.48217	0.893963	0.766061	0.989618	0.79867	0.629125	1.00735	0.721547	0.626583	0.39689	0.738465	0.354768	1.13326	0.847388
"20532722"	0.710899	1.48471	0.017393	0.711422	1.0466	0.790372	1.047	1.37142	0.720502	3.30485	2.80853	3.59105	1.72561	1.24823	1.74812	2.67958	0.571486	0.958968	1.85005	0.33603	0.737904	1.08741	1.87656	1.38502	0.81707	0.491991	2.35804	1.08056	1.00717	0.587288	1.01997	0.603388	1.22369	1.00735	1.11247	3.91855	0.452721	1.65559	0.937265	1.27063
"20536954"	0.19875	0.68459	0.0174778	0.711422	0.74404	0.809683	0.624534	0.524571	0.3718	0.777274	0.758277	1.66741	0.476815	0.938006	1.10209	0.613081	0.348044	0.704709	0.26645	0.381639	0.414681	0.525558	0.669117	1.04889	0.673883	0.585921	0.805383	0.598308	1.0498	1.66796	0.599288	0.611642	0.524396	0.770302	0.770188	0.888075	0.798446	1.02112	1.12	0.765325
"20519540"	-0.249699	0.858594	0.0178367	0.711422	0.759401	0.809683	1.07039	0.498998	0.345933	0.778743	0.954552	0.599253	0.532216	0.871907	0.778469	0.805383	0.795798	1.60266	1.51767	0.756886	0.724396	0.560202	1.08592	0.791589	1.28015	0.757465	0.805383	1.12319	0.579889	0.685107	0.997005	0.632265	0.529408	0.739831	0.824453	0.40517	1.0282	0.73695	0.430809	1.04011
"20536640"	0.309108	1.20615	0.0178642	0.711422	2.25722	1.58738	1.12319	1.20216	1.29068	1.28743	0.981059	0.955541	1.62434	1.13031	1.55797	1.33113	1.05678	1.32166	0.856393	1.68459	0.804072	1.21777	0.561182	0.92474	1.10033	1.14367	1.14857	0.799337	1.81626	0.925248	1.04061	1.05428	0.814708	1.12637	0.674153	0.703553	0.831692	1.86503	1.08407	1.58386
"20534610"	-0.575712	1.46372	0.0179207	0.711422	0.391814	0.588502	0.479483	1.13253	1.85285	0.760328	0.544563	1.06417	3.91668	1.44582	0.871645	1.06194	2.31148	0.887598	1.02862	1.72941	1.89675	2.3843	2.10603	1.66196	3.19459	0.960225	1.19937	1.65853	0.687422	1.15357	0.340575	0.369678	1.61846	0.865381	0.824453	1.07964	0.947877	0.902788	1.88836	1.11141
"20532962"	-0.243522	0.755851	0.0181791	0.711422	0.583212	0.954494	0.579464	0.576327	0.613369	0.683947	0.608384	0.451852	0.619634	0.910624	0.437126	0.590646	0.685865	0.756628	0.538146	1.23535	0.81117	0.74404	0.935728	1.13564	0.716977	0.897307	1.13439	0.940101	0.471126	0.644502	0.415518	0.698771	0.644426	1.04607	0.646127	0.473814	0.438814	0.627621	0.471339	0.472924
"20522024"	-0.224707	0.6163	0.018269	0.711422	0.52745	0.56826	0.569576	0.287898	0.617746	0.300114	0.976468	0.459911	0.373077	0.412655	0.6088	0.345404	0.365018	0.896973	0.882275	0.573903	0.745963	0.569576	0.669117	1.00496	0.72493	0.786281	0.579545	0.945297	0.813441	1.01892	1.1712	0.440517	0.617746	0.563372	0.585261	0.42689	0.315543	0.506261	0.601625	0.42689
"20506855"	-0.966651	1.83472	0.0183233	0.711422	0.480695	1.66986	1.04251	2.58238	2.19097	2.07776	0.611669	0.307834	1.97394	1.53507	0.978232	0.765829	2.79929	0.399377	3.19933	2.1987	2.82615	3.26005	2.42609	2.29699	2.1369	0.255347	2.6688	3.34954	1.16403	1.14846	1.14846	0.642975	2.96731	0.744004	1.34623	1.45935	0.532216	0.811853	3.93855	3.34021
"20506772"	-0.228934	0.744499	0.0185053	0.711422	0.63987	0.887242	0.797165	0.612805	0.678335	0.571587	0.718581	0.565659	0.632515	0.544948	0.376029	0.535643	0.671785	1.32319	0.790601	0.809683	0.748916	0.557366	1.06985	1.5465	0.856772	0.555575	0.685293	0.692058	0.785712	0.700799	0.655612	0.585114	1.17609	0.655612	0.685561	0.705083	0.859256	0.449837	0.698586	0.736143
"20500400"	-1.47681	2.48392	0.0185464	0.711422	1.11223	0.600223	0.690909	4.09183	1.15048	0.84482	1.40442	4.15666	4.89142	0.964581	0.405039	0.633652	5.30846	0.478858	5.31741	3.56419	3.8703	0.437281	5.76237	4.75419	4.52257	0.414368	0.649825	3.5881	0.818662	0.482641	3.94123	2.38918	5.95935	1.81294	0.915561	1.01423	0.625863	0.577164	4.29007	3.95289
"20500458"	-1.47681	2.48392	0.0185464	0.711422	1.11223	0.600223	0.690909	4.09183	1.15048	0.84482	1.40442	4.15666	4.89142	0.964581	0.405039	0.633652	5.30846	0.478858	5.31741	3.56419	3.8703	0.437281	5.76237	4.75419	4.52257	0.414368	0.649825	3.5881	0.818662	0.482641	3.94123	2.38918	5.95935	1.81294	0.915561	1.01423	0.625863	0.577164	4.29007	3.95289
"20525003"	-0.263917	0.839913	0.0190486	0.711422	0.661306	0.58829	0.904113	0.937265	1.08093	0.941289	0.654312	0.401508	1.14156	0.42495	0.196737	0.563189	0.861915	0.38981	1.29351	1.15375	0.847653	1.41548	0.981655	0.901338	0.864649	0.799892	0.947297	1.20549	0.805383	0.745781	0.813259	1.13938	0.945174	0.776437	0.593138	0.38981	0.449398	0.550079	1.10974	0.840307
"20500713"	-1.67909	3.96329	0.0194276	0.711422	0.642257	0.528322	7.43584	5.52027	1.12939	3.06256	4.69544	3.16288	5.43347	2.22458	1.27924	2.37075	5.96014	0.781936	7.99628	6.56291	6.41425	3.5909	6.26107	7.92539	4.48206	0.43507	1.45201	5.772	1.98444	1.0498	7.33768	7.74573	6.65616	5.38736	3.8186	5.4453	1.10102	2.11714	6.00747	6.53516
"20504283"	0.234476	0.678585	0.019471	0.711422	0.842531	1.58735	0.717094	0.449584	0.489557	0.707185	0.747362	0.819858	0.493018	0.797188	1.10209	0.797058	0.563162	0.732784	0.777669	0.66302	0.490131	0.356693	0.469362	0.692528	0.480493	0.466834	0.507118	0.536369	0.556204	0.909255	0.985434	0.840307	0.709466	0.6965	0.995804	0.987576	0.630707	0.472774	0.507118	0.59646
"20504569"	-0.676925	1.32747	0.0196846	0.711422	0.683643	1.31747	0.537495	2.0792	0.75848	1.29231	0.946952	0.826557	0.885657	0.8492	1.02761	0.663502	0.739722	0.764514	2.25811	1.74985	3.39665	1.77955	1.22878	2.31728	2.28085	0.544563	1.37307	1.55823	0.336047	0.715198	0.791589	1.61564	4.25732	0.984643	0.764056	1.31747	0.98554	0.340077	2.53207	1.96568
"20533386"	-0.359205	0.911892	0.0197467	0.711422	-0.0362303	-0.193222	0.180389	1.10941	0.931682	1.06256	0.375874	0.856772	1.15384	0.750495	1.51529	1.08062	1.09533	0.31516	1.27609	1.78033	0.830232	1.77269	0.829623	0.63707	0.896111	0.617106	1.53924	1.50895	0.431295	0.682983	0.825709	1.09067	1.49323	1.02168	0.966414	1.09067	0.604758	0.821913	1.59463	1.1909
"20500156"	-1.54295	2.60968	0.0199061	0.711422	0.428355	0.799895	1.54679	5.50109	0.569357	3.34208	1.01218	0.838656	4.73914	1.12052	0.824454	1.33596	4.89956	1.2131	4.82641	6.19788	3.84276	1.35703	4.7774	4.6347	3.01822	0.643839	1.44349	3.71945	1.24009	1.03169	5.434	5.33096	5.24708	2.7758	0.858044	0.394638	0.5141	0.527355	3.69374	2.10657
"20502237"	-1.97296	4.03807	0.0199199	0.711422	0.736838	2.62116	4.47159	7.98144	0.672001	3.77757	1.3834	4.12397	6.9254	2.08233	0.817251	1.02616	6.29937	1.02659	6.59836	7.68105	6.20883	2.4558	5.9045	6.94176	5.49268	1.4537	4.34047	5.89149	2.94946	0.5416	6.57497	8.59125	7.25824	3.15491	1.46062	3.34465	0.657177	0.769157	6.21511	5.99413
"20519659"	0.298124	0.869403	0.0199337	0.711422	1.05352	1.4194	1.04401	0.545956	0.838857	0.484251	1.04082	1.36296	0.856853	0.83196	1.65014	1.09285	0.290778	0.83196	0.838918	0.843158	0.768859	0.825003	0.83196	0.608221	0.642632	0.771739	0.798662	0.592194	0.731143	0.975563	0.825064	0.659634	0.504422	0.990686	1.05163	1.49175	0.79033	0.946882	0.969664	0.83196
"20500736"	0.18423	0.592487	0.02005	0.711422	1.24218	0.586468	0.747377	0.672271	0.590795	0.608693	0.540379	0.603356	0.569915	0.61849	0.85072	0.584577	0.717633	0.549575	0.456459	0.740225	0.345046	0.316293	0.469362	0.538173	0.743138	0.342991	0.391284	0.394282	0.564528	0.796386	0.622055	0.604784	0.416076	0.753933	0.85072	0.631051	0.532216	0.734008	0.509517	0.80165
"20538218"	-1.8754	7.3923	0.0202598	0.711422	4.37337	1.45935	9.90885	8.14806	1.6958	6.75581	8.29984	7.96177	7.05706	7.37376	7.56164	6.85995	9.46214	1.71442	10.125	8.35489	9.73664	8.09391	9.99	11.7701	8.80912	5.7939	6.42701	9.68286	6.27501	5.70387	9.00059	8.89426	9.75405	7.58962	8.18891	7.99731	7.96482	7.00942	9.1726	10.0351
"20536754"	0.249257	0.861106	0.0203684	0.711422	0.7467	1.11569	1.12319	1.38238	0.643655	1.30922	1.08648	0.870371	0.873334	0.874567	0.741206	1.06203	1.08099	0.643796	1.17797	0.643655	0.771965	0.837192	0.692907	0.372352	0.901994	0.558163	0.571486	0.585261	0.818981	0.673579	1.0634	0.604638	1.00735	0.75507	0.838052	1.13135	0.55592	1.03573	1.09546	1.12317
"20537245"	-0.223631	0.89594	0.0203938	0.711422	1.05644	1.02063	0.500473	0.752192	0.599848	0.644013	0.781106	0.588778	0.824453	0.907226	1.03616	0.69817	1.14495	0.887598	1.18377	0.845003	1.16267	1.02127	0.681068	1.03584	0.752192	0.937689	1.27592	1.1651	1.10489	0.533319	0.823559	0.816491	0.613981	0.947621	0.583251	0.668742	0.809686	0.769157	0.635444	0.349374
"20519665"	0.221985	0.550205	0.0204549	0.711422	1.02585	0.564926	0.424167	0.553324	1.04038	0.589702	0.592139	0.866104	0.346026	0.630561	0.659359	0.641835	0.580818	0.614116	0.468285	0.54907	0.328112	0.54121	0.474086	0.259119	0.368668	0.320572	0.176502	0.589986	0.786391	0.469362	0.800921	0.585793	0.786391	0.741876	0.829178	0.188861	0.677706	1.62719	0.352553	0.409103
"20504286"	0.247614	0.643409	0.0204672	0.711422	0.826506	0.435195	0.908516	0.769625	0.393679	0.83154	1.22177	0.939238	0.371732	0.871907	0.824453	0.812432	0.447483	0.727114	0.669117	0.646994	0.611073	0.642667	0.882009	0.242737	0.450434	0.418495	0.32549	0.171608	1.53568	0.322367	0.443212	0.44256	0.661127	0.852549	0.667727	1.11389	1.08099	0.779259	0.769157	0.696465
"20517929"	0.270991	0.604716	0.0205186	0.711422	1.0441	1.38617	1.05001	0.529327	0.91465	0.491419	0.584131	0.648507	0.240887	0.625837	0.601641	0.76586	0.575565	0.460064	0.186413	0.346977	0.973944	0.404585	0.692096	0.5693	0.362016	0.0573577	0.426765	0.575565	0.976623	0.879603	0.879603	1.30249	1.00589	0.971415	0.585261	0.923727	0.646868	1.0441	0.782034	0.335923
"20515638"	0.624711	9.59503	0.0207878	0.711422	10.1529	10.2023	9.35982	8.33361	10.2581	9.86241	10.4432	10.5833	9.51012	10.3964	9.42748	10.3589	9.86879	8.33712	8.69637	8.74985	8.78506	10.0041	9.54183	8.58096	10.1885	10.1656	9.50474	8.96906	10.3239	9.46499	9.29686	8.51643	8.89574	9.44406	9.97872	10.2227	10.0026	10.5242	9.88084	9.55041
"20501286"	-1.93715	4.46623	0.0207948	0.711422	1.02842	0.452772	6.15839	6.06918	0.300775	2.57709	2.07168	6.30175	5.78697	3.74526	3.87366	3.60591	7.19583	0.299444	7.40807	7.35396	6.7227	3.45455	7.34094	6.81196	6.22974	0.654656	4.62763	7.11814	1.48578	0.831971	6.6596	8.3255	8.1434	5.11421	3.17952	4.55181	5.05382	3.24182	3.93942	6.13543
"20532590"	0.317308	1.03872	0.0208408	0.711422	0.978481	1.04412	0.842477	1.89582	0.816165	0.842323	0.544564	1.01496	1.08224	2.08953	1.37399	1.84385	0.599459	0.606884	0.913157	1.3529	1.11761	0.832105	0.933533	0.802372	0.576057	1.35701	0.629434	0.840307	1.0698	0.737904	1.36962	1.37399	0.654226	0.593195	1.08099	0.624251	1.95585	3.92733	0.769157	0.681006
"20506789"	-0.55233	1.47172	0.0210461	0.711422	1.37506	0.438369	0.513755	1.01466	1.69546	1.55957	0.768758	1.17948	2.7745	1.44132	0.254659	1.33113	1.6291	0.89889	0.740142	0.856772	2.6287	2.61408	2.50247	1.56817	2.32792	0.730842	2.05065	2.42692	1.8851	0.746722	1.34205	1.37296	1.76098	1.18428	1.60108	1.79578	0.565888	1.82497	1.57181	0.840307
"20505795"	0.954615	2.52046	0.021059	0.711422	1.4319	1.10209	2.78664	1.62986	3.43854	3.30239	2.76134	3.81496	2.30552	4.59369	5.34028	3.46606	2.13117	1.12295	1.60932	1.37514	2.49076	3.90694	1.34231	3.87135	1.88018	0.571377	2.67295	1.54343	4.70887	0.917975	1.15682	2.74634	2.63883	4.87224	4.92056	3.85774	2.12756	4.48147	2.33398	2.69755
"20535760"	0.221529	0.872413	0.0211095	0.711422	0.74404	0.857006	1.46849	1.14515	1.10669	1.02129	1.05467	0.575038	0.978137	0.91923	0.892586	1.03579	0.864158	0.604784	0.71644	1.18374	0.721026	0.674039	0.652238	0.774711	0.764195	0.8535	0.805383	0.52556	0.722125	0.721026	0.387148	0.90844	1.17609	0.538435	0.439678	0.620217	0.774711	0.709456	0.498017	0.652108
"20515563"	-1.23344	2.72604	0.021122	0.711422	0.519392	1.41781	0.816835	2.4275	5.03505	2.88322	0.339926	0.767571	5.5861	1.42564	1.51534	2.57749	4.7748	0.386222	3.12713	4.01213	3.89891	4.48986	4.43423	2.03446	4.85097	1.06612	3.17757	3.86074	1.0498	0.957326	0.791589	1.09132	3.47654	2.39448	1.88898	1.62511	0.820118	2.32017	4.32479	3.12713
"20532884"	-0.211026	0.643704	0.02151	0.711422	0.507495	0.828852	0.664985	0.670766	0.332907	0.205682	0.560562	0.426006	0.322691	0.359721	1.00415	0.574482	1.08099	0.737183	1.10029	0.659268	0.925119	0.248231	0.443516	0.669312	0.726882	0.649347	0.910166	0.840307	0.570226	1.20125	0.807587	0.627124	0.584476	1.0079	0.966267	0.961556	0.791589	0.355199	0.963823	0.840307
"20533639"	-0.290231	0.855149	0.0215378	0.711422	0.920139	0.558047	0.816835	0.36992	0.493997	0.50771	1.01308	0.831804	0.532216	1.10534	0.816009	0.555313	1.08099	1.22289	0.678094	1.07255	0.762734	0.904969	0.681739	0.804212	1.0713	0.943918	1.72493	1.05484	0.805383	0.750527	1.0498	0.840307	0.818005	0.906366	0.636402	0.44095	0.358624	0.760713	1.07251	0.610511
"20518788"	-1.20608	2.19569	0.0215924	0.711422	1.06285	1.10209	1.56404	5.12817	0.586609	3.12653	1.00735	0.977428	2.98059	0.647918	0.752075	0.176122	3.19215	0.626865	4.56752	4.32888	3.74504	1.87817	3.768	4.42417	2.78307	0.377757	1.16494	2.72815	1.76074	0.724074	4.43958	5.86275	4.09057	4.42973	0.41405	0.836559	0.574721	0.523313	1.50231	1.88635
"20504415"	-0.312232	0.863144	0.0219486	0.711422	0.714518	0.929068	0.295326	0.907743	0.481007	0.33892	0.923828	1.27944	1.06276	0.410848	0.335496	0.805383	0.787313	1.13937	0.639595	0.81725	1.42983	1.23909	0.871907	0.860533	1.1924	1.17321	0.57527	1.50535	1.11875	1.05737	1.11875	0.323159	0.647606	0.56288	0.654206	0.864339	1.08478	0.769157	0.838101	0.847875
"20500123"	-1.07371	2.45477	0.021953	0.711422	1.70779	0.795724	5.78817	3.09587	0.759775	1.48102	1.00735	1.66975	3.39745	0.625837	1.57408	1.11218	3.25988	1.00623	5.95905	4.94929	4.227	1.5254	3.38697	5.57211	2.2964	0.479085	1.0409	2.19719	0.759775	0.973426	5.79667	6.26861	4.45734	4.59014	1.28075	3.25877	0.839014	1.78202	2.69502	1.891
"20518890"	-0.279512	1.08952	0.0220604	0.711422	0.534581	0.824872	1.09199	0.771833	1.88729	1.61452	0.250349	0.484503	1.70779	0.41847	0.972986	0.838034	1.40363	1.24579	0.73379	1.16274	1.97174	1.70135	0.724078	1.0685	1.55323	0.793411	0.825947	1.56715	0.399499	1.752	1.26567	0.62768	0.914184	0.342914	0.608157	0.422461	1.40528	0.927957	1.01379	0.855496
"20534884"	-0.191839	0.81274	0.0222861	0.711422	0.683488	0.492035	0.816835	0.880968	0.820743	0.763374	0.943146	0.758024	0.547577	0.561634	0.553652	0.780373	1.01283	0.887598	0.888148	0.983317	0.847421	1.23909	1.28059	0.732379	0.792569	1.01989	0.735583	0.484502	0.728625	0.615334	0.76658	0.778419	1.15108	0.90684	0.521058	0.756013	0.777529	0.744148	1.80838	0.772141
"20504378"	-0.906254	1.36149	0.0224143	0.711422	0.740278	0.781088	0.690352	1.92954	1.04605	1.06736	0.54563	1.12224	0.753102	0.171156	0.592328	1.46128	0.836954	0.756834	4.07898	2.70596	2.52467	0.964926	1.23711	4.69928	1.08099	1.21546	1.0438	0.630486	0.674619	0.690248	1.93351	2.25398	3.28431	0.579639	0.424683	0.825671	0.401452	0.772965	0.896901	1.14878
"20538244"	-1.05839	8.66806	0.0224283	0.711422	6.68017	3.8312	9.10357	9.59046	4.91347	9.12498	10.1953	9.93804	8.65514	9.34515	7.38897	8.89987	8.85975	5.82403	10.6072	9.03256	9.48764	9.40648	10.4472	11.6885	9.37842	7.59119	8.1824	9.86161	8.23784	6.74787	9.68653	9.92409	10.5924	9.1541	9.36684	9.97945	9.08961	8.68971	9.90698	10.5719
"20500769"	-2.24261	4.3443	0.0224681	0.711422	2.14283	3.14665	3.13312	4.77075	0.968197	2.33924	1.67477	6.93228	6.87876	4.85795	1.2649	0.566533	7.76042	0.887599	6.78386	7.33543	6.39302	3.47551	8.34985	5.84438	8.02939	1.02928	3.8825	5.816	4.06837	1.15443	6.12045	8.04366	9.03895	4.49262	2.36975	1.62216	4.38308	3.48719	4.45673	6.11159
"20532739"	0.223866	0.877811	0.0225201	0.711422	0.903159	1.24548	0.885214	0.943913	0.908	1.22438	0.869576	1.08716	0.896157	0.630322	0.809049	1.47452	0.712767	0.616851	0.788573	0.566417	1.29641	0.975877	0.563999	0.526171	0.853237	0.352921	0.919236	1.01808	0.706503	1.19319	1.58923	0.659499	1.15313	0.7857	0.598586	1.03203	0.934978	0.996198	1.16431	0.983696
"20534188"	-0.976328	4.2482	0.0225738	0.711422	1.26605	0.918629	6.11194	4.61675	2.52378	4.28818	4.95541	5.06994	4.14586	3.92796	3.67363	3.62229	5.50957	0.604784	6.62279	4.97379	5.65836	4.09907	5.91086	5.22098	4.69824	4.07654	3.62094	5.84042	4.4537	4.14885	5.35433	5.289	5.40757	4.49212	4.76313	5.30081	5.34627	4.2157	5.50387	6.35498
"20538151"	-0.976328	4.2482	0.0225738	0.711422	1.26605	0.918629	6.11194	4.61675	2.52378	4.28818	4.95541	5.06994	4.14586	3.92796	3.67363	3.62229	5.50957	0.604784	6.62279	4.97379	5.65836	4.09907	5.91086	5.22098	4.69824	4.07654	3.62094	5.84042	4.4537	4.14885	5.35433	5.289	5.40757	4.49212	4.76313	5.30081	5.34627	4.2157	5.50387	6.35498
"20515647"	0.28757	0.875897	0.0226266	0.711422	1.05978	0.957755	1.21348	0.648217	0.953454	1.21132	0.687032	0.998391	1.11783	1.76308	0.801775	0.82407	0.835522	0.783901	0.80946	0.848339	0.88231	1.01234	0.488049	0.268713	0.87546	0.58322	1.08846	0.309578	0.82407	0.885976	1.08846	0.539995	0.903652	0.729456	0.977296	1.03345	1.40107	1.05978	1.05324	0.499394
"20536855"	-0.188716	0.671289	0.0226284	0.711422	0.69172	0.668251	0.500632	0.378015	0.438413	0.534515	0.451563	0.596187	0.504603	0.598225	0.672999	0.888046	0.924884	0.761483	0.728352	0.564528	0.923352	0.507882	1.16619	0.672578	0.590757	0.627335	0.913432	0.806989	0.6473	0.710292	0.434162	0.552465	0.497859	0.649651	0.644497	0.687556	1.06618	0.395265	0.9965	0.313349
"20519576"	0.465539	2.11409	0.022675	0.711422	2.00605	1.28318	1.65439	2.46259	1.59057	2.56229	1.26179	3.59814	2.80863	1.64618	4.28978	2.99875	1.68673	1.11088	1.61369	1.15169	2.08592	2.85184	1.47023	3.03261	2.17759	0.848922	3.28554	1.26024	3.44424	1.26024	1.45626	3.22133	2.37215	3.23142	3.42386	4.56583	1.61369	3.57488	2.5411	1.66356
"20500723"	-1.57138	2.34658	0.0227834	0.711422	0.379037	1.02406	0.136401	4.87608	0.625904	1.42791	0.811715	2.12339	4.21956	1.35305	1.01873	0.734778	5.16268	0.788558	5.0681	4.06542	4.21735	0.95895	5.4616	4.25044	4.52118	0.259023	0.792494	2.04139	0.805383	1.43641	4.76873	4.4837	5.95224	2.50532	0.99764	1.13715	0.799367	1.04564	3.23139	1.38335
"20520351"	1.61987	9.60926	0.0230747	0.711422	10.252	10.433	9.91315	9.76764	8.33771	10.4773	10.9534	11.9682	10.3521	11.116	10.2612	11.1986	8.69163	2.09159	11.2209	9.60254	7.30814	10.0845	8.91116	8.88438	9.38614	10.3827	10.3034	8.72485	11.3136	8.75115	10.9005	10.1561	8.56592	10.0529	11.3874	12.1753	10.9295	11.0977	8.65564	9.48126
"20538173"	-1.98456	6.7594	0.0231387	0.711422	1.34057	0.833521	8.69929	7.0001	0.865364	6.70349	7.76857	7.90173	7.66331	7.0743	6.94499	6.41019	8.79571	0.823277	8.92689	7.32257	8.76125	8.13434	9.4522	11.3261	7.80787	5.77149	6.62232	9.27615	6.43572	5.80307	8.06722	7.9989	8.39517	7.51449	8.02399	7.72521	6.80595	6.8318	7.52555	9.27371
"20534277"	-0.220634	0.698553	0.0232844	0.711422	0.694644	0.511361	0.767994	0.512506	0.518279	0.7827	0.162832	0.611233	0.677441	0.785218	0.334086	0.700539	1.29998	0.555388	0.864317	0.723909	0.885502	0.719582	0.822511	0.742749	0.668031	0.693578	1.00041	0.730487	0.712126	1.34888	1.00096	0.386208	0.549191	0.908466	1.08099	0.810522	0.704059	0.515728	0.520559	1.05232
"20519441"	0.786155	4.1426	0.0234004	0.711422	2.19403	4.42576	3.87637	3.81474	5.22293	4.30772	5.77821	4.81229	3.68684	5.43409	5.68002	5.19508	3.5876	2.17186	4.26825	2.47723	4.31992	4.62816	3.64165	4.43257	3.83893	4.31514	3.5167	3.79622	5.16164	0.998574	3.87673	3.77016	4.20364	5.07012	5.48793	5.70738	4.81352	5.50273	4.21126	4.28548
"20535209"	0.272384	0.744333	0.0234863	0.711422	0.957097	1.39532	1.26806	1.34259	0.805383	0.749402	0.600081	0.774634	0.642405	0.548151	1.21228	0.270898	0.634134	0.660301	0.813987	0.723244	0.254754	0.402539	0.789769	0.500503	0.729657	0.778222	0.489348	0.521236	0.723244	1.19467	1.09842	1.09734	0.53468	0.517469	0.632576	0.856772	0.587733	1.09825	0.716357	0.606543
"20536287"	0.265498	1.14627	0.0236837	0.711422	1.70779	1.29758	1.12319	0.832419	1.24138	1.78287	1.52809	1.13332	1.70835	0.931934	0.880131	1.18121	1.15889	1.10955	0.747015	1.38709	0.790609	1.54519	0.975213	0.631234	0.976148	0.8339	1.11148	0.895985	0.870625	0.542285	0.450468	0.530761	0.86106	0.66485	1.32922	0.910881	0.838313	0.432297	1.67861	0.735462
"20533192"	0.174732	0.599634	0.0238636	0.711422	0.698685	0.572313	0.673519	0.716872	0.741251	0.786186	0.55482	0.628575	0.838421	0.882163	0.641235	0.509958	0.541741	0.583869	0.47292	0.519174	0.495503	0.560821	0.728591	0.350941	0.511301	0.349997	0.375274	0.657089	0.574785	0.594589	0.349184	0.696992	0.400066	0.37272	0.548268	0.781508	0.783777	0.55111	0.363733	0.596972
"20537617"	-0.321882	0.993158	0.024064	0.711422	0.544727	1.11615	0.614618	0.652335	1.98046	1.34883	0.164901	0.637768	0.837052	0.708116	0.550934	0.830718	1.4284	0.694646	0.637178	0.722545	1.95922	1.63739	0.897242	0.750444	0.890489	1.0449	1.75871	1.42803	0.51677	0.705994	0.523402	0.457793	0.830718	0.472006	1.04908	1.42744	0.421279	0.509647	1.3044	1.14514
"20506849"	0.183825	0.654114	0.0241275	0.711422	1.02112	0.595394	1.20478	0.636803	0.59972	0.487044	0.464494	0.864259	0.69036	0.534729	0.859645	0.993953	0.284949	0.425002	1.1037	0.472505	0.486731	0.595394	0.476849	0.572016	0.567408	0.371222	0.805383	0.585261	0.36624	0.504553	0.454411	0.432458	0.425002	0.526705	0.379032	0.108792	0.319144	0.556085	0.556085	0.577054
"20533299"	0.165922	0.762324	0.0247748	0.711422	0.735022	1.10209	1.11417	0.820644	0.734149	0.900278	0.861323	0.557489	0.751856	0.653995	1.11604	0.796364	0.580877	0.681395	1.06715	0.670165	0.834344	0.656603	0.385808	0.647268	0.614956	0.650201	0.787346	0.576243	1.09697	0.831891	0.933182	0.820644	0.916139	0.871625	0.93521	0.820644	0.874329	0.976311	0.787346	0.945944
"20534119"	0.165922	0.762324	0.0247748	0.711422	0.735022	1.10209	1.11417	0.820644	0.734149	0.900278	0.861323	0.557489	0.751856	0.653995	1.11604	0.796364	0.580877	0.681395	1.06715	0.670165	0.834344	0.656603	0.385808	0.647268	0.614956	0.650201	0.787346	0.576243	1.09697	0.831891	0.933182	0.820644	0.916139	0.871625	0.93521	0.820644	0.874329	0.976311	0.787346	0.945944
"20525435"	0.271017	0.774571	0.0248669	0.711422	0.472893	0.763185	1.08988	0.435056	0.978221	0.53491	0.979293	0.764783	2.06868	1.13031	0.644374	1.05937	0.687762	0.8411	0.665243	0.252706	0.491618	0.526895	0.721678	0.787716	0.973048	0.894498	0.537857	0.288631	0.560655	1.50212	1.0498	1.33699	0.644374	0.727561	0.94073	0.777623	0.498909	0.722659	1.39684	0.558286
"20519552"	-0.2953	0.687977	0.0252018	0.711422	0.581599	0.681575	0.622409	0.4697	0.692705	0.163106	0.817894	0.856772	0.376641	0.272384	0.681575	0.267564	1.50335	0.949806	0.475184	0.398237	1.01317	0.74404	1.2394	0.576151	1.44013	0.647325	0.86759	0.173129	0.509673	0.292893	0.803212	0.494666	0.586836	0.566936	0.339781	0.54073	0.532216	0.63826	0.390571	0.72763
"20518627"	0.21428	0.861966	0.0252145	0.711422	1.03743	1.09622	1.55852	0.716872	0.942444	0.620948	0.997258	0.873082	0.851695	0.871907	1.092	0.970905	0.832658	0.887598	0.663248	0.7277	0.535702	0.733949	0.861815	1.02998	0.733182	0.681625	0.795291	0.57517	0.942444	0.463494	1.69182	1.00583	0.715723	0.348662	0.508607	0.604784	0.974168	0.472394	0.763289	1.00583
"20533678"	-0.374009	0.803768	0.0255534	0.711422	0.66622	0.114477	0.263977	0.73134	1.11598	1.03919	0.00345135	0.800598	0.815945	0.817689	0.263387	0.7689	1.56506	0.661397	0.88511	1.08099	0.794517	1.23308	1.09074	0.437223	1.29983	0.212164	0.957474	1.67168	0.711357	0.794517	0.611925	1.17919	0.605803	0.702141	0.242293	0.756876	0.858323	0.662981	1.25379	1.06509
"20501181"	-1.81525	4.08755	0.0255543	0.711422	0.560871	1.47973	5.54415	7.38725	0.690628	4.38181	0.881787	4.00338	5.7258	1.9229	3.11323	2.46755	6.09897	1.0137	6.46558	7.38759	6.84175	3.47839	6.11969	6.80625	4.68684	0.46213	4.37885	6.20231	1.45723	0.409185	5.40041	7.55678	7.10524	4.98405	2.2657	2.68757	0.970089	1.938	5.12368	4.48835
"20517677"	-0.310339	0.714955	0.0256516	0.711422	0.492745	0.436857	0.560202	0.311014	0.650349	0.668704	0.440288	0.693935	0.720178	0.805753	0.544933	0.392476	0.617526	0.234901	0.661351	1.37514	0.730139	0.455926	1.10696	1.12166	0.762912	1.8776	0.563721	0.933651	0.805383	0.461596	0.62271	0.7847	1.00721	0.601353	0.910274	0.693935	0.87741	0.761392	0.983305	0.935733
"20504568"	-0.207385	0.950966	0.0256875	0.711422	0.388118	0.809683	0.72128	1.04959	0.880671	0.658529	1.11017	0.950963	0.899742	0.947195	0.885202	0.866131	0.892123	0.948346	1.21561	0.884972	0.840729	1.19067	1.17436	1.18037	1.51542	1.12019	0.805383	0.887717	0.865329	0.954248	0.642281	0.734914	1.3098	0.834338	0.824453	0.576571	1.44313	0.871982	1.33113	1.40839
"20532651"	-0.844336	3.39434	0.0258121	0.711422	0.572492	1.27029	3.79847	4.04115	1.42983	3.70774	4.52953	4.00152	3.56005	3.56473	1.6533	3.53695	3.75573	1.40785	5.04437	4.13792	4.79296	3.47371	4.40688	4.40312	4.1119	2.81347	2.96421	4.48596	2.75147	0.230685	4.04761	4.16425	4.42731	3.21864	3.76335	3.01517	1.08099	2.21625	4.8562	5.73607
"20517675"	-1.43822	3.26735	0.0259461	0.711422	0.765917	0.35408	4.74151	6.4802	0.439846	4.81123	2.70607	2.55125	4.10673	1.31172	0.778908	1.53138	5.16268	0.762916	5.54751	5.83402	5.63057	2.82642	4.3296	5.76349	3.77959	0.978469	2.32594	4.89626	1.12501	0.938151	5.83887	6.7421	5.55416	5.61266	2.02585	1.55176	1.02286	2.28978	3.64955	2.81291
"20538194"	-1.51211	5.89722	0.02619	0.711422	1.85977	0.809683	6.08425	8.11541	1.44196	7.44573	6.09398	6.38393	8.7469	5.67107	3.53147	5.50983	6.63785	1.0852	7.56045	6.97443	7.47474	6.41817	8.40557	9.75332	8.39979	4.79221	5.14386	7.19369	5.95225	3.12762	6.95848	6.79342	9.06502	6.79037	6.12738	5.51164	4.5119	5.39413	7.87415	8.0269
"20519644"	0.238738	0.593748	0.0263369	0.711422	0.498542	1.53201	0.506046	0.75957	0.663753	0.608693	1.31004	0.687656	0.527487	0.475947	0.578956	0.408696	0.407716	0.500378	0.527487	0.395412	0.377762	0.498542	0.703237	0.598649	0.222981	0.657681	0.365018	0.437684	1.08392	0.65056	0.622473	0.85659	0.839503	0.761852	0.835496	1.31835	0.835496	0.537143	0.414243	1.21721
"20538277"	-0.286827	1.65035	0.0263672	0.711422	1.29474	1.65279	1.76365	1.0635	0.91446	1.78961	1.60492	1.70601	1.21425	1.47507	1.52547	2.07876	1.63169	1.45378	1.61593	1.65868	1.76023	2.38759	1.7209	2.67851	1.08519	1.29219	1.82662	2.41385	1.20775	1.89904	1.63006	1.921	1.72679	2.86522	1.80066	3.388	1.27985	1.96793	1.48796	2.45501
"20529781"	-1.4758	5.30022	0.026563	0.711422	1.85274	1.38478	1.13244	5.76577	7.78422	5.07763	3.35984	4.45524	8.06085	4.84326	5.03036	6.00073	7.67138	0.190645	5.70059	6.8731	6.44866	7.76694	7.06702	5.23279	7.53167	4.94071	6.14922	6.88467	4.94763	1.03511	3.63734	4.76264	6.44085	4.59014	5.49148	5.11073	5.98191	5.78629	7.30532	6.15119
"20536555"	-0.367027	1.08785	0.0267106	0.711422	0.561656	0.352245	0.716326	0.754881	0.649303	1.18633	1.44906	0.837226	1.53321	1.13904	0.746204	0.926548	1.57701	0.474585	1.22886	1.16577	1.77983	1.65916	1.39596	2.10825	1.12301	0.913663	0.889434	0.940808	1.38302	1.04699	0.957707	1.18242	1.88343	2.3941	1.044	2.25498	1.08099	1.62153	1.17048	1.59567
"20538106"	-0.367027	1.08785	0.0267106	0.711422	0.561656	0.352245	0.716326	0.754881	0.649303	1.18633	1.44906	0.837226	1.53321	1.13904	0.746204	0.926548	1.57701	0.474585	1.22886	1.16577	1.77983	1.65916	1.39596	2.10825	1.12301	0.913663	0.889434	0.940808	1.38302	1.04699	0.957707	1.18242	1.88343	2.3941	1.044	2.25498	1.08099	1.62153	1.17048	1.59567
"20533785"	0.20045	0.892182	0.0268349	0.711422	0.798486	1.03623	1.07825	0.580193	1.09958	1.34241	1.41229	0.911117	0.44648	1.21486	1.19546	0.793535	0.60324	0.664962	0.847304	0.743829	0.757614	0.939452	0.731971	0.725736	0.450274	1.28312	0.805383	0.950595	1.0498	1.43641	1.053	0.693871	0.61887	0.621524	0.864662	0.45147	0.858357	0.703304	0.809366	0.871065
"20519672"	0.381586	1.20603	0.0271193	0.711422	2.15845	1.02462	0.878544	1.44409	1.34623	2.03911	1.18857	1.1638	0.930144	1.13031	1.08548	2.37255	0.739366	1.07594	0.259593	1.31279	1.20474	1.00507	1.52239	0.564528	0.593925	1.07926	1.47173	1.35351	1.31083	1.83956	0.943687	0.693485	1.06641	0.92988	1.5854	0.650837	0.791589	1.08283	1.19829	1.04624
"20535370"	-0.169981	0.772248	0.0271283	0.711422	0.568847	0.737609	0.719181	0.574797	0.701947	0.608693	0.773638	0.707869	0.644559	0.763255	0.621035	0.825659	0.583123	1.22289	0.719578	0.564528	0.690742	1.06382	0.871907	1.00375	0.541595	1.11251	0.816091	1.09632	0.571671	0.816091	0.498804	0.987318	1.00735	0.811331	0.847282	0.772668	0.791589	0.911444	0.931681	0.572693
"20519690"	0.213603	0.577928	0.0273198	0.711422	1.37073	0.83728	0.816835	0.31878	0.5444	0.376281	0.57216	0.676104	0.584657	0.462133	1.10209	0.555313	0.551358	0.604784	0.680746	0.332117	0.548735	0.257539	0.69846	0.411194	0.62436	0.175469	0.42387	0.34489	0.616969	0.737904	0.614166	0.869676	0.355995	0.584657	0.614605	0.584657	0.584657	0.586845	0.247251	0.866158
"20504292"	0.345885	0.983068	0.0275581	0.711422	1.06047	0.80576	0.546534	0.707729	1.64639	1.35436	0.864339	0.647075	1.61883	1.60139	1.70179	1.31746	0.673825	0.948859	0.864339	0.564528	1.45935	0.810286	0.864339	0.892834	0.35483	0.807701	0.610831	0.869786	1.31746	0.799165	0.750536	0.959078	0.805383	0.398097	0.824454	0.856772	0.830934	0.830418	1.10303	0.591116
"20518847"	0.345885	0.983068	0.0275581	0.711422	1.06047	0.80576	0.546534	0.707729	1.64639	1.35436	0.864339	0.647075	1.61883	1.60139	1.70179	1.31746	0.673825	0.948859	0.864339	0.564528	1.45935	0.810286	0.864339	0.892834	0.35483	0.807701	0.610831	0.869786	1.31746	0.799165	0.750536	0.959078	0.805383	0.398097	0.824454	0.856772	0.830934	0.830418	1.10303	0.591116
"20504349"	-0.342488	1.28548	0.0275725	0.711422	0.696273	0.809683	0.993717	1.11415	1.34623	0.97888	1.00735	0.951516	2.97129	0.871907	0.824454	0.805383	1.25787	1.22289	1.0605	0.924366	1.45935	1.79373	2.68891	1.03584	2.94924	1.13964	0.825144	1.12319	0.256249	0.469362	0.555313	0.840307	1.17609	0.358753	1.08099	1.33565	1.08099	1.198	2.19902	0.840307
"20532890"	0.181831	0.7876	0.0276806	0.711422	1.04685	1.06235	0.914331	0.812352	0.900862	0.657324	1.09485	0.657324	0.919933	0.655944	0.663198	1.15687	0.431084	1.04182	0.766613	0.714205	0.772054	0.552835	0.564841	0.456249	0.812352	0.588692	0.868733	0.790734	0.644127	1.68907	1.04244	0.700264	0.714205	1.05802	0.752764	0.702281	0.630333	0.634639	0.467025	1.11278
"20536300"	0.195365	0.747988	0.027834	0.711422	1.18216	0.501547	1.00627	1.08649	0.721514	0.769076	0.601591	0.809541	0.606652	0.786871	1.08253	0.993804	0.75818	0.604784	0.343506	0.725562	0.777469	0.89057	0.626348	0.502064	0.616831	0.440895	0.760924	0.756536	0.805383	1.09908	1.04113	0.604784	0.796709	0.901765	0.54282	0.519445	1.64046	1.21056	0.874801	0.761771
"20519422"	0.198471	0.69211	0.027923	0.711422	0.722783	1.25795	0.560202	0.526542	0.857968	0.608693	0.65732	0.890819	0.408935	0.817804	0.804358	1.38278	0.689258	0.889331	0.669117	0.566261	0.609624	0.545446	0.469362	0.563706	0.562174	0.544564	0.366751	0.638905	0.895615	1.235	0.341558	0.638905	1.24111	1.32752	0.461778	0.655369	0.649988	1.32757	0.370084	0.93054
"20538193"	-1.47667	6.17888	0.027989	0.711422	2.11358	1.09976	6.76733	8.35373	1.70938	7.74242	6.36141	6.68985	9.00939	5.93864	3.82883	5.67217	6.94966	1.35263	7.80174	7.2187	7.61501	6.71152	8.72656	10.0198	8.65359	5.19266	5.40651	7.35812	6.12849	3.41633	7.22498	6.98469	9.36974	7.02597	6.39364	5.6818	4.92049	5.67714	8.13247	8.18066
"20519577"	-0.174327	0.694093	0.028054	0.711422	0.492235	0.560202	0.308396	0.760067	0.564528	0.643087	0.377908	0.760584	0.824453	0.79086	0.647256	0.553577	0.47492	0.921992	0.661352	0.676606	0.684415	1.0619	0.777998	0.956612	0.751266	0.656641	0.805383	0.945994	0.797997	0.960678	0.872605	0.51566	0.839776	0.555313	1.24966	0.352979	0.416366	0.702166	0.878039	0.743741
"20500144"	-2.03844	4.89375	0.0281606	0.711422	0.575173	1.08099	5.35391	8.47172	1.05937	4.52068	3.19272	5.9034	7.60996	4.56404	0.803351	3.35905	7.37158	0.420958	7.28404	7.59426	7.47297	4.43048	7.89729	7.35618	8.03952	1.0238	5.48311	6.5815	3.75416	0.793686	6.80461	7.96269	9.23447	4.47758	3.96792	2.12121	1.48034	3.8969	7.86705	6.64942
"20538161"	-1.22069	4.3624	0.0281857	0.711422	1.09622	0.783999	5.34408	6.23564	0.87018	4.30772	5.12808	5.36792	6.5998	2.52115	1.82184	4.94808	5.56182	1.57507	5.56482	4.69314	5.61885	3.91964	7.07939	8.04486	6.58359	3.20079	2.47041	5.36062	4.71825	2.57646	5.5124	4.44536	6.68705	3.24663	5.39536	6.92899	1.8396	4.23482	5.79528	6.43927
"20534374"	-0.402332	1.15303	0.0281915	0.711422	0.686133	0.396258	1.4128	1.40047	0.609334	1.40584	1.00777	0.62995	0.679599	0.730577	1.10209	1.36155	1.6553	0.660776	1.50912	2.00996	1.45935	1.1345	1.2737	2.42548	1.31283	0.456539	0.960978	1.39182	0.805383	0.945419	1.15127	1.3703	1.67732	1.68169	0.887436	0.763164	0.770693	0.799239	1.70802	1.15328
"20536806"	-0.275078	0.877003	0.0282153	0.711422	0.669512	0.485674	0.643874	1.02094	0.984843	0.788532	0.949852	0.259593	0.835881	1.0873	0.342191	0.805383	1.1205	0.583975	1.2373	0.812545	0.821576	1.42777	1.10529	0.985755	1.16467	0.778222	1.24397	0.892937	0.6482	1.04157	0.762601	0.607646	0.984522	1.29172	0.815984	0.79895	0.748581	1.07282	1.15959	0.83356
"20525724"	0.216443	0.721489	0.0282503	0.711422	0.755491	0.809683	0.788919	0.848136	0.859184	0.766771	0.755686	0.702308	1.04695	0.237315	0.843861	1.54223	0.365018	0.822829	0.688524	0.73941	0.514927	0.489929	0.807137	0.760675	0.770673	0.27126	0.571486	0.557346	0.777467	0.757312	0.987736	0.751179	0.777467	0.67174	0.754181	0.576869	0.551623	0.46687	0.625288	0.658586
"20537529"	0.310046	0.898248	0.028319	0.711422	1.58638	0.343514	0.383134	0.775158	1.11766	2.063	1.65928	1.16154	0.522677	0.871907	1.15693	0.998079	0.508926	0.247147	0.727403	0.864521	0.824161	1.5932	0.669117	0.663523	0.856772	0.390868	0.669787	0.903284	0.869298	0.800881	0.849876	1.14685	1.37514	1.23909	1.08099	0.856772	0.213002	1.07941	0.426383	0.875119
"20537534"	-0.24598	1.09209	0.0285096	0.711422	0.899816	1.33225	1.07185	0.977709	1.03555	1.08655	0.56578	0.732104	1.12287	0.659065	1.08529	1.0604	0.826501	1.05854	0.929954	1.63598	1.68952	1.90141	0.924131	0.752548	1.16459	0.861819	1.45198	1.38403	0.619591	1.27997	1.05243	1.26897	1.23752	0.44235	1.34926	1.01847	0.761241	0.890278	1.746	0.923905
"20533247"	0.190374	0.710332	0.0285583	0.711422	1.21487	0.433684	1.00947	0.848633	1.05937	0.756592	0.780697	0.581506	0.51538	1.0169	0.710735	0.738382	0.512917	0.673482	0.694127	0.69629	0.669754	0.630322	0.555398	0.427451	0.590354	0.803232	0.738382	0.390028	0.738382	0.611387	0.580323	0.58282	0.36827	0.705675	0.697936	0.743366	0.816599	0.296487	0.596496	0.557002
"20519655"	-0.411166	1.21506	0.0285608	0.711422	0.800274	1.11163	0.445958	0.689678	1.28756	1.43183	1.02834	0.737184	1.512	0.951842	0.699772	1.41765	1.9845	0.309971	1.2637	0.809683	1.4715	1.98851	0.951842	1.66761	1.52881	1.0449	2.15845	1.86822	2.24712	0.558038	0.791589	0.342892	1.26039	0.881978	1.16967	1.28756	1.38238	1.19637	1.17389	1.18725
"20500775"	0.153331	0.703092	0.0286323	0.711422	0.896054	0.977019	0.850585	0.971014	0.43946	0.485602	0.807049	0.682257	0.561577	0.757625	0.994549	0.934302	0.582036	0.973796	0.476611	0.598278	0.553141	0.44592	0.544048	0.61318	0.583579	0.663941	0.680314	0.802279	0.615891	0.520724	0.871393	0.426375	0.434926	0.589063	0.699385	0.742491	0.583579	0.36978	0.463947	0.495301
"20533679"	-0.338358	0.750273	0.0288141	0.711422	0.609608	0.501692	0.202102	0.670684	1.05937	0.698909	0.00345135	0.856772	0.690394	0.761077	0.206775	0.712288	1.4037	0.549191	0.828497	1.08099	0.737904	0.902218	1.03008	0.822507	1.01615	0.151508	0.895598	1.61507	0.727388	0.737904	0.618072	1.11108	0.783361	0.637	0.185681	0.764165	0.810463	0.494208	0.859373	1.51702
"20501239"	0.29276	0.754352	0.0288546	0.711422	1.41549	0.799488	0.614865	0.990794	0.348559	1.0708	1.06201	1.09367	1.30146	0.677203	0.879117	0.555313	0.803192	0.604784	0.537669	0.638637	0.937322	0.279541	0.92657	0.348559	0.413416	0.841894	0.738902	0.225178	1.0498	0.72949	0.846252	0.668457	0.663732	0.752454	0.888126	1.51401	0.806138	1.27592	1.04308	0.668457
"20536662"	0.305191	0.969349	0.0288609	0.711422	1.58065	1.10383	1.11463	0.944804	1.9822	0.930421	1.11546	0.749643	1.3647	1.36276	0.876453	0.337775	0.731086	0.887598	0.785288	1.03279	0.817183	0.658291	0.871907	0.516827	0.858517	0.785762	0.972734	0.883053	0.459297	0.791784	0.853104	1.01634	0.539635	1.17414	0.991805	0.612324	0.853944	0.657757	0.762392	0.847847
"20538302"	-0.711546	2.32297	0.0289977	0.711422	0.676898	2.31338	2.36292	2.23867	0.564528	2.35333	2.79772	2.36624	2.74978	1.35242	1.77241	2.05801	2.06946	1.73495	3.83323	2.33336	3.24114	1.91111	3.85844	4.75404	2.52855	1.20462	1.69346	2.9825	1.81689	1.38452	2.31338	3.1935	3.62332	2.49146	2.07682	2.10914	1.56011	2.31525	3.34458	3.94154
"20533319"	0.188099	0.760298	0.029051	0.711422	0.484735	0.787472	1.39157	1.01933	0.590602	0.840542	0.944641	0.633317	0.653927	0.790356	1.0563	1.05937	0.633401	0.872409	0.731943	0.728397	0.63393	0.585612	0.767933	0.627136	0.542156	0.529374	0.53683	0.805855	0.701409	0.969753	0.945829	0.836633	0.743181	1.2392	0.906519	1.08593	0.7764	0.454542	0.774221	0.45128
"20505745"	0.372937	0.993068	0.0291028	0.711422	1.30211	1.42008	1.50269	1.34311	1.19992	1.2327	2.06874	1.10209	0.508539	0.403281	0.772362	1.29882	0.516729	0.951564	0.913157	1.22215	0.878455	0.711913	0.810277	0.319582	1.31667	0.918772	0.318882	0.801035	0.705079	1.0498	1.77685	0.745335	1.47125	1.6555	1.05732	0.756496	1.05732	0.513465	1.07842	1.33516
"20535649"	-0.36695	1.17753	0.0293343	0.711422	0.508728	1.09142	1.28781	1.14515	0.856386	0.71794	0.538161	1.49879	2.02343	0.392617	0.81379	1.05446	1.41526	0.880142	1.17884	1.6505	1.38323	2.05755	1.3703	1.02518	2.77453	0.215159	1.32516	1.05624	0.791957	1.0498	0.791589	0.764974	1.24512	0.760868	1.5499	1.39148	3.13328	1.81063	1.89187	0.741444
"20525393"	0.305598	0.790768	0.0293443	0.711422	2.32389	0.560202	1.30918	1.33942	0.518002	0.844099	0.768245	0.814707	0.544774	0.78418	0.744106	0.77199	0.773874	0.173823	1.18377	0.888884	0.519392	0.322057	0.440496	0.524198	0.72943	0.501474	0.762422	0.835811	0.762422	0.750463	0.804148	1.10209	0.744106	0.543037	1.35878	0.869331	1.38866	0.733741	0.481777	0.611064
"20500463"	-0.635587	1.39755	0.0293927	0.711422	0.825541	0.906507	0.684909	0.841579	0.985858	0.956248	0.560105	0.98148	3.9186	0.430256	0.848177	1.01776	2.83078	0.490492	0.849153	1.03939	1.07567	3.11445	3.04434	1.47298	3.75812	0.90293	0.985419	1.02034	0.763776	0.97629	0.555313	1.02858	2.62837	0.483461	0.949161	1.03681	0.718077	0.94761	2.88997	1.2786
"20536866"	0.164972	0.74278	0.0297135	0.711422	0.814167	0.758766	0.505268	0.507761	0.87551	1.23255	0.673217	0.681173	0.847551	0.824401	1.08813	1.09471	0.761902	0.307341	0.669117	0.534594	0.808032	0.899243	0.345179	0.763092	0.547735	0.534594	0.967333	0.785374	0.597194	0.539489	0.50038	0.480029	1.00395	0.547735	0.824453	1.17248	1.08099	1.22099	0.839285	0.757838
"20536703"	-0.172784	0.827385	0.0297779	0.711422	0.50987	0.954848	0.790754	0.754687	0.730324	0.472469	0.934939	0.635537	0.774397	0.80509	0.736588	0.792413	0.886795	1.12978	1.15534	0.806709	0.756766	0.607198	0.711542	0.730324	0.690791	1.22415	1.02372	1.24221	0.806709	0.711542	0.582005	0.814226	0.981887	0.700478	0.734834	1.09895	0.77862	0.537143	1.13693	0.784037
"20537531"	0.230563	0.845825	0.0297793	0.711422	0.501338	0.770459	0.732307	1.10592	1.04521	1.27056	0.695406	1.36431	0.869014	1.07003	1.10344	1.00528	0.777611	0.804682	0.663459	0.526333	0.937802	0.760099	0.465354	0.525305	0.716872	0.530405	0.995685	1.06291	0.805383	0.657871	0.727418	0.793293	0.947069	0.556665	0.831238	1.09792	0.720725	0.727445	0.892807	0.597612
"20538163"	0.285747	0.993128	0.029832	0.711422	0.622477	0.702383	1.14332	1.5361	0.714021	1.00811	1.83218	1.71822	1.01042	1.22717	0.921275	1.19634	0.481519	0.544128	1.26842	0.955482	0.806095	0.933123	0.745553	0.955482	1.04149	0.483481	1.14798	0.840307	0.805383	1.82706	0.829975	1.45735	1.34866	1.37664	0.927803	1.49241	0.7406	1.25931	1.49791	1.45384
"20501036"	-1.12741	2.54632	0.0301341	0.711422	0.553852	0.821236	2.22355	5.65951	0.852346	2.67949	1.63617	3.14635	1.21875	0.681719	2.6648	1.65366	3.52159	0.69741	5.6617	5.3333	4.98854	2.7129	1.74693	6.11412	1.27592	0.354376	1.69276	3.22076	0.625326	0.798702	4.51991	6.14733	5.1265	4.77046	1.40702	3.49423	0.83664	1.76178	2.86002	1.89081
"20506828"	-0.49237	1.31611	0.0303225	0.711422	1.02112	0.778482	0.957874	1.14515	1.18091	0.451852	0.782791	1.07505	1.73489	1.56869	0.583299	1.55895	1.50425	0.407141	0.940262	1.02796	2.00843	2.24003	1.48108	1.10021	2.01752	1.07201	2.37673	2.57187	1.33113	0.956185	0.615881	1.12919	1.7161	0.831641	2.1667	1.47163	1.23902	1.91382	1.93087	1.57712
"20533735"	-0.235378	0.999825	0.0303934	0.711422	0.74404	0.758222	0.651288	1.04331	0.890968	1.28792	0.742584	1.0646	0.740939	0.833664	0.787385	1.0407	1.00693	1.43072	1.38179	1.28882	1.66807	1.07771	0.677189	1.08925	0.856772	1.01781	1.0034	0.911701	0.975737	1.24782	0.537845	1.07286	0.980259	1.21751	1.34623	1.06308	1.06233	1.05822	1.07987	1.03833
"20537607"	-0.199005	0.915216	0.0304039	0.711422	0.803474	0.79683	0.876269	0.924412	0.830422	0.608693	0.69553	0.707941	1.13401	0.418781	1.00564	0.986566	1.13986	0.615142	0.8503	1.03502	1.25298	0.852045	0.878008	0.403754	1.77629	0.793723	1.27513	1.30438	0.358753	0.528795	0.54246	0.65779	0.638096	0.418187	1.00564	0.591932	0.488667	0.733632	1.0941	1.24499
"20536205"	0.237573	0.632245	0.0305563	0.711422	0.74404	1.31952	0.677002	0.946948	0.910795	1.08099	0.45466	0.632116	0.543036	0.660538	0.632116	0.410615	0.606187	0.604784	0.669117	0.675675	0.0494197	0.429271	0.580508	0.464828	0.643363	0.34685	0.646072	0.445428	0.407042	0.966435	1.43342	0.840307	0.613363	0.537377	0.585261	0.615604	0.643363	0.669457	0.482692	0.840307
"20500162"	-0.514391	1.19191	0.0306279	0.711422	0.519392	1.02123	0.771658	2.21798	0.483671	0.731625	0.615244	1.2821	1.13074	0.533329	1.10423	0.805383	1.30105	0.519858	2.80286	1.98756	1.45935	0.839975	1.4735	2.77578	2.13529	0.733046	0.645684	0.71531	0.935431	0.657046	0.968944	2.26566	2.954	1.36914	0.501594	0.445086	0.635417	0.628715	1.66241	1.37834
"20532889"	0.170224	0.785709	0.0306993	0.711422	1.04147	1.19421	1.09941	0.808993	0.98008	0.651949	0.978496	0.651949	0.871677	0.70684	0.659387	0.805383	0.547708	1.19911	0.645338	0.742851	0.737904	0.560202	0.559466	0.450874	0.734776	0.558839	0.884736	0.785358	0.764625	1.14192	1.0144	0.524579	0.70883	1.07403	0.757621	0.59237	0.307484	0.629263	0.46165	1.07479
"20504408"	-1.77237	4.69599	0.0307576	0.711422	0.309069	0.550814	5.94201	8.04313	0.883577	6.39864	1.92579	5.59229	5.9394	3.64291	2.65542	3.83459	6.77405	0.396718	7.36644	7.82601	7.00732	5.68185	6.03515	7.59522	5.71793	0.774461	5.49662	6.3143	3.89503	0.47627	6.26555	8.17155	7.30725	7.11621	3.98526	4.81733	1.08703	3.66962	5.70704	5.48291
"20525014"	0.209917	0.749735	0.0311379	0.711422	0.699361	0.560202	1.098	0.487314	0.760704	0.843729	1.31941	0.704688	0.967819	0.581158	1.04237	1.19157	0.497221	0.862406	0.463561	0.468233	0.293588	0.535009	1.11956	0.84777	0.773052	0.632367	0.571486	0.673065	0.652332	1.00512	0.84777	0.520261	1.1244	0.716189	0.641442	0.354044	0.472497	0.743965	0.459348	1.03885
"20537466"	0.249978	1.04741	0.0311402	0.711422	1.17856	1.10209	1.17454	0.90656	0.805383	1.70907	1.27592	1.61789	0.759072	1.03426	0.824454	1.68102	0.654004	0.582914	0.857614	0.703917	1.20474	1.54103	0.669105	0.752807	0.693401	1.0449	1.0498	1.31483	0.871032	0.72429	0.594753	0.470237	1.16309	1.58039	1.33592	1.25083	1.08099	1.64899	1.1259	0.96249
"20501243"	-1.82968	4.81346	0.0311506	0.711422	1.29216	1.13765	7.13941	8.4916	0.600088	6.70775	3.70999	3.97107	6.41357	2.08953	2.34174	2.88886	7.09677	0.850887	7.10863	8.30681	7.81853	4.5683	6.78346	7.19095	5.925	1.21962	5.05455	6.81604	4.13846	0.635806	7.59008	8.55598	7.43257	7.61466	3.70448	5.64482	0.495505	3.99196	5.10873	5.00515
"20535818"	-0.22147	0.849252	0.0312649	0.711422	1.13046	0.59876	0.924956	0.654634	0.861134	0.620617	0.177187	0.718027	0.68214	0.761186	0.860662	0.872435	1.81125	1.08281	1.05721	0.884633	0.836514	0.704253	0.912613	0.502805	0.601737	1.20718	1.12251	0.796337	0.604969	0.786484	0.838879	0.604784	0.895784	1.02444	0.824454	1.05199	1.15051	0.831089	0.840621	0.868328
"20511556"	0.22821	0.635644	0.0313193	0.711422	0.869701	0.489063	0.596386	0.937265	0.468345	0.577513	0.681593	0.574413	0.532216	1.55451	0.76505	0.950932	0.697148	0.640968	0.544499	0.490435	0.445298	0.407002	0.595023	0.647325	0.342333	0.481579	0.381604	0.585261	0.69019	0.548022	1.0498	0.840307	0.670312	0.670312	0.511168	0.519734	0.677765	0.61808	0.497393	0.376235
"20533985"	0.179339	0.750742	0.0313989	0.711422	0.954132	0.714182	0.74162	0.722599	0.777902	0.605036	0.880107	1.28351	1.20434	0.557261	0.796974	0.847275	0.571486	0.860118	0.640364	0.531491	0.734247	0.546436	0.429032	0.741331	0.829292	0.745184	0.541821	0.762064	0.805383	1.59039	0.597206	0.80727	0.772345	0.611533	0.585261	0.599902	0.945569	0.747235	0.8912	0.83665
"20519648"	-0.249411	0.532647	0.0314527	0.711422	0.287605	0.176277	0.585049	0.215364	0.364435	0.541932	0.57511	0.467691	0.217908	0.588618	0.0444607	0.830842	0.455098	0.687505	0.723009	0.899763	0.40886	0.57604	0.887746	1.07583	0.624986	0.171584	0.776705	0.6011	0.573596	-0.00110078	1.13988	1.10209	0.233747	0.850948	0.61072	0.630243	0.821741	0.789336	0.0885646	0.439254
"20500132"	-1.61956	3.63083	0.0314692	0.711422	0.296028	1.56515	3.88848	7.80965	0.748671	2.18938	1.34491	4.4216	7.21856	1.7444	0.803183	1.82258	5.7778	0.573952	5.81976	7.34261	6.17066	1.37514	5.21503	5.59194	5.54555	0.884027	3.72906	5.26176	1.15561	0.770345	5.86155	8.08294	7.35918	1.62075	0.47735	1.56515	1.34924	1.84373	5.89158	4.79236
"20525530"	0.291543	1.22433	0.0317888	0.711422	1.70779	1.30112	1.84701	1.84785	0.785141	0.664016	1.05469	1.06894	1.52625	1.11403	2.00291	1.52147	1.02385	1.67104	1.16352	1.29316	0.968132	0.922768	0.948732	0.771348	0.69663	1.188	1.19257	1.10295	1.03561	1.26197	1.02182	1.15342	1.08339	1.847	0.875785	0.814767	1.22415	0.981321	0.816497	0.940344
"20534594"	0.240044	0.794321	0.0318333	0.711422	0.730915	1.42858	0.564248	0.940432	0.803929	0.637828	1.24675	1.09129	0.771616	0.595072	1.10209	1.05937	0.80371	0.887598	0.854199	0.796558	0.379151	0.391074	0.729488	0.401982	0.598154	1.00178	0.662631	0.585261	0.6249	1.03668	0.615684	0.855658	1.39049	0.996552	0.645633	0.826007	0.592587	1.2071	0.586837	0.809542
"20503876"	-1.24064	2.61416	0.0319156	0.711422	0.312829	1.16686	1.56152	6.38748	0.58318	3.16494	1.63492	2.28002	4.45158	0.0916758	1.16686	1.12414	3.88572	0.828136	4.19515	5.89677	4.59115	1.22675	3.99612	4.41538	2.97713	0.591808	2.1717	4.03791	1.11458	0.730334	4.38883	6.69499	4.83255	4.1125	1.33866	2.4115	0.713563	1.45945	3.21442	2.50677
"20503878"	-1.06826	2.21576	0.031917	0.711422	0.43991	1.22437	1.26642	5.38744	0.356271	3.20902	0.895059	1.45657	3.34852	0.871907	0.521486	1.2026	3.61591	0.529182	3.55314	4.75932	2.94893	1.97744	3.60363	2.42941	2.31632	0.778222	3.4958	2.99136	1.38287	0.765749	3.67865	5.44229	4.22057	2.62269	1.22422	2.37773	0.930962	0.910425	2.46558	2.45393
"20532995"	0.210866	0.756647	0.0320362	0.711422	0.990976	0.724672	0.962368	0.716872	0.618844	0.92017	1.48456	0.695948	0.939843	0.741227	0.939843	0.609629	0.773035	0.560985	0.63897	0.534382	0.738319	0.798356	0.469362	0.74779	0.686725	0.753204	0.583946	0.529488	0.775236	1.27558	0.888979	1.04895	0.787302	0.969508	0.988924	1.25254	0.632921	0.933627	0.970221	0.720174
"20533190"	-0.283668	0.878647	0.032047	0.711422	0.697546	1.02074	0.558042	0.622334	0.761861	0.808358	0.572077	0.563148	1.1686	0.848725	0.186701	1.03362	0.531818	0.617353	1.12421	0.793092	1.18156	1.35196	1.08377	1.03368	1.65896	0.755619	1.26086	0.852876	0.724966	1.38991	1.02015	0.602625	1.00519	1.23591	0.822294	0.581602	0.467921	0.840697	0.782542	0.620158
"20533191"	-0.283668	0.878647	0.032047	0.711422	0.697546	1.02074	0.558042	0.622334	0.761861	0.808358	0.572077	0.563148	1.1686	0.848725	0.186701	1.03362	0.531818	0.617353	1.12421	0.793092	1.18156	1.35196	1.08377	1.03368	1.65896	0.755619	1.26086	0.852876	0.724966	1.38991	1.02015	0.602625	1.00519	1.23591	0.822294	0.581602	0.467921	0.840697	0.782542	0.620158
"20534172"	-0.283668	0.878647	0.032047	0.711422	0.697546	1.02074	0.558042	0.622334	0.761861	0.808358	0.572077	0.563148	1.1686	0.848725	0.186701	1.03362	0.531818	0.617353	1.12421	0.793092	1.18156	1.35196	1.08377	1.03368	1.65896	0.755619	1.26086	0.852876	0.724966	1.38991	1.02015	0.602625	1.00519	1.23591	0.822294	0.581602	0.467921	0.840697	0.782542	0.620158
"20532737"	1.30585	3.65189	0.0320811	0.711422	2.31564	0.540473	3.72793	3.5894	1.17239	5.21232	6.89274	6.45982	2.72229	5.5107	7.16005	6.35405	1.86813	0.555676	4.00078	2.87286	3.75066	4.26623	1.71987	5.26377	2.25916	1.67871	4.88852	2.86326	4.30797	1.26046	2.95265	4.82647	3.64414	5.46834	5.23069	6.75304	0.948779	5.60792	2.43603	3.45034
"20538020"	0.217093	0.585089	0.0320828	0.711422	0.776651	0.619184	1.29749	0.775854	0.805383	0.624702	0.560573	0.451852	0.560429	0.641846	0.857617	0.352039	0.571486	0.887598	0.424645	0.564528	0.706494	0.206604	0.469362	0.194431	0.374762	0.162134	0.571342	0.585118	0.580537	0.528344	0.177515	0.432314	0.59467	0.358753	0.883436	0.405819	1.097	0.571995	0.785166	0.595836
"20536646"	0.326324	1.01799	0.0320847	0.711422	1.31201	0.834632	1.64902	0.569252	1.5967	0.850001	0.862747	1.10209	1.30197	2.00909	0.752476	1.3338	0.678546	0.879215	0.563546	0.841018	0.769864	0.834632	0.949412	0.804851	1.21668	0.818994	0.894454	1.00669	0.895879	0.719834	1.00923	0.840307	1.11441	0.805785	0.692322	1.56641	0.583974	0.67151	0.622018	0.684959
"20538325"	0.465847	6.17713	0.0322854	0.711422	5.23363	4.09317	5.92135	6.37063	6.03805	7.3815	6.91573	7.52482	6.77436	6.79484	6.47258	7.39994	5.34169	1.936	5.65263	5.89909	6.44463	7.28759	6.01933	7.39964	6.1536	5.92557	6.94832	6.32235	7.43121	6.48317	5.57875	6.06729	6.67387	7.11438	6.94601	7.5556	7.20691	7.33807	6.60013	6.92138
"20538326"	0.465847	6.17713	0.0322854	0.711422	5.23363	4.09317	5.92135	6.37063	6.03805	7.3815	6.91573	7.52482	6.77436	6.79484	6.47258	7.39994	5.34169	1.936	5.65263	5.89909	6.44463	7.28759	6.01933	7.39964	6.1536	5.92557	6.94832	6.32235	7.43121	6.48317	5.57875	6.06729	6.67387	7.11438	6.94601	7.5556	7.20691	7.33807	6.60013	6.92138
"20538327"	0.465847	6.17713	0.0322854	0.711422	5.23363	4.09317	5.92135	6.37063	6.03805	7.3815	6.91573	7.52482	6.77436	6.79484	6.47258	7.39994	5.34169	1.936	5.65263	5.89909	6.44463	7.28759	6.01933	7.39964	6.1536	5.92557	6.94832	6.32235	7.43121	6.48317	5.57875	6.06729	6.67387	7.11438	6.94601	7.5556	7.20691	7.33807	6.60013	6.92138
"20538328"	0.465847	6.17713	0.0322854	0.711422	5.23363	4.09317	5.92135	6.37063	6.03805	7.3815	6.91573	7.52482	6.77436	6.79484	6.47258	7.39994	5.34169	1.936	5.65263	5.89909	6.44463	7.28759	6.01933	7.39964	6.1536	5.92557	6.94832	6.32235	7.43121	6.48317	5.57875	6.06729	6.67387	7.11438	6.94601	7.5556	7.20691	7.33807	6.60013	6.92138
"20534625"	-0.270371	0.834526	0.0323433	0.711422	0.624883	0.763664	-0.0335215	0.761127	0.579775	0.608693	1.26759	0.896005	0.798486	0.688396	0.87648	0.560496	1.30546	0.604784	0.754296	0.767991	0.743858	1.03154	0.95204	0.67002	1.47937	0.949679	1.02985	1.34766	0.358753	1.0498	1.00334	0.829251	1.00884	0.758776	0.524888	0.710276	0.791589	0.642634	0.97262	0.612566
"20538192"	-0.845607	2.52712	0.0324234	0.711422	0.677556	0.864137	3.07034	4.30467	0.490573	2.5972	3.80118	3.17918	3.08259	1.43641	0.53329	1.21465	3.64183	0.564822	4.94208	3.6561	3.51689	2.40704	3.1567	4.94491	3.06491	1.26258	1.58965	2.65157	2.68984	1.41453	4.18261	4.86546	4.21266	2.89664	2.36158	3.61332	0.813581	1.8758	3.63495	4.7867
"20538195"	-0.845607	2.52712	0.0324234	0.711422	0.677556	0.864137	3.07034	4.30467	0.490573	2.5972	3.80118	3.17918	3.08259	1.43641	0.53329	1.21465	3.64183	0.564822	4.94208	3.6561	3.51689	2.40704	3.1567	4.94491	3.06491	1.26258	1.58965	2.65157	2.68984	1.41453	4.18261	4.86546	4.21266	2.89664	2.36158	3.61332	0.813581	1.8758	3.63495	4.7867
"20536438"	-0.253135	0.824864	0.0327622	0.711422	0.864076	0.676851	0.444884	0.654766	0.781961	0.725343	0.516971	0.236172	1.24643	0.481106	0.824453	0.926547	0.688136	0.406082	1.19442	0.684564	0.752262	1.17644	0.396216	0.640016	1.64639	0.898258	1.73337	1.20102	0.681178	0.539202	0.621088	0.37538	0.555241	0.633138	0.706426	0.366393	0.301211	0.658307	1.05843	0.409103
"20533524"	-0.201925	1.27434	0.0328095	0.711422	0.867402	1.13705	1.12319	1.48754	1.24226	1.16663	1.1222	0.998118	1.44253	0.887846	0.931981	1.67374	0.906579	1.38702	1.01366	1.85971	1.43553	1.85971	1.15368	1.04909	1.67374	1.10559	1.6033	1.45598	0.945833	0.804454	0.888102	0.767551	1.70793	1.00735	1.56556	1.18414	1.23875	0.867402	1.81989	1.44923
"20519520"	-0.222585	0.599588	0.0328628	0.711422	0.516785	0.807077	0.345138	0.338035	0.146125	0.451852	0.54717	0.449246	0.238198	0.8693	0.597917	0.552707	1.38249	0.698476	0.466167	1.08099	0.33907	0.385308	0.874513	0.794196	0.534822	0.775616	0.61626	0.582655	0.375777	0.754928	0.574568	1.38732	0.802776	0.36136	0.374151	0.602178	0.811879	0.534536	0.789447	0.607391
"20503852"	-0.216039	0.866068	0.0331042	0.711422	0.544568	0.779472	0.324848	0.976416	0.755471	0.660917	0.780863	0.37233	1.73296	0.234552	0.84963	1.08455	0.571486	0.912775	0.860059	0.779472	0.976141	1.05078	0.871907	0.566107	2.17132	1.1229	0.762429	1.04367	0.755471	0.763081	0.97028	1.12726	1.00893	1.15957	1.1229	0.657008	0.557393	1.24571	1.63219	0.929841
"20533607"	0.185037	0.759801	0.0331618	0.711422	0.532864	0.896761	0.816835	0.844876	0.712993	0.988604	0.723669	1.36296	0.576727	0.962397	0.781799	1.02735	0.535272	0.536755	0.432147	0.512611	0.689646	0.537572	0.426707	1.04932	0.988604	0.735568	0.805383	0.757815	1.23874	1.36838	0.791589	0.941344	0.560064	0.91496	0.385018	0.775179	0.723559	0.506284	0.371545	1.05591
"20501312"	-1.55233	3.27391	0.0332033	0.711422	0.604228	0.887055	0.901671	7.59564	1.36588	6.02359	1.63651	3.17039	5.18977	1.02822	0.425744	1.14421	4.74181	0.856327	5.27412	6.23451	4.82927	3.02801	5.10395	5.10367	4.40782	0.753001	4.23508	4.03327	3.49807	0.815277	5.13325	6.35082	5.44799	5.61762	3.02695	2.3073	0.928076	2.02034	4.00907	3.42706
"20536774"	-0.169871	0.73316	0.0333415	0.711422	0.615678	0.90597	0.888386	0.196835	0.842626	0.636291	1.07375	0.332774	0.557577	0.663081	0.437236	0.628493	0.67541	0.983885	1.18377	0.630928	0.834191	0.626601	0.945087	0.86477	0.603768	0.933362	0.876934	0.658442	0.842626	0.565648	0.621712	0.936594	0.8121	0.360063	0.658442	0.873798	0.887876	0.657618	0.235868	0.835221
"20533773"	0.217567	0.890499	0.0334116	0.711422	0.992708	0.80887	0.864787	1.08157	1.00524	0.976125	0.955539	0.63695	0.843193	0.852603	1.40366	1.57015	0.816835	0.824024	0.849583	0.61248	1.12504	0.608154	0.717069	0.772286	0.780884	0.793232	0.745563	0.735439	0.786079	1.09775	0.986228	0.853453	1.05405	0.735713	1.01742	0.778861	1.08099	0.535883	0.835321	1.08701
"20536506"	0.305632	0.864368	0.0334363	0.711422	0.366291	0.718123	0.573676	0.542138	0.805383	1.29304	1.37502	1.77981	0.515168	1.43734	1.72939	1.07082	0.781872	0.200313	0.92461	0.553284	0.936559	0.649369	0.487102	1.00364	0.5768	0.789674	1.05421	0.581187	1.31022	0.894403	1.06126	0.44391	0.827489	0.767363	1.29304	0.856772	0.543668	1.06571	0.475267	0.895363
"20505806"	0.22503	0.839442	0.0334968	0.711422	0.927345	1.11406	1.3065	0.933587	0.586299	1.04892	0.755686	0.635157	1.03951	1.45818	1.04117	0.577084	0.571486	0.616752	0.669117	0.777613	0.702697	0.743922	0.813504	0.75952	0.542058	0.727869	1.0221	0.776493	1.3431	0.67409	0.75952	0.649174	1.17597	0.728799	0.76605	0.78809	0.748931	0.737088	0.959036	0.413991
"20533890"	0.218626	0.657866	0.0336937	0.711422	0.871294	0.861278	0.943023	1.05166	0.951239	0.846305	0.570227	0.259593	0.750097	0.628956	0.887526	0.584948	0.449153	0.332869	0.417934	1.12131	0.414314	0.309836	0.555236	0.501954	0.332682	0.640097	0.693017	0.814236	0.480504	0.867782	0.784381	0.822793	0.477027	0.795574	0.88561	0.490089	1.15594	0.645942	0.322645	0.690659
"20500189"	-0.774859	1.43834	0.0337095	0.711422	0.5126	1.27407	1.05568	1.76803	0.492105	1.24751	1.04895	0.990124	0.50601	1.38305	1.59494	0.737874	1.48824	0.887598	2.5472	2.04164	3.17595	1.30763	1.31694	3.60977	2.13859	0.491208	0.61309	2.2914	0.561245	0.466079	1.73929	4.75112	3.19999	1.16158	0.772259	1.39184	0.501613	0.50801	2.90163	1.88545
"20501296"	-0.44658	1.40563	0.0337587	0.711422	0.649227	0.596741	0.906462	1.7677	1.3126	1.23625	0.445026	0.548969	3.1754	1.36762	0.885358	1.29668	1.07006	1.00616	1.43699	1.8282	1.50236	2.74679	1.67909	1.09251	2.55678	0.601233	2.27927	1.74752	0.959236	1.28711	1.2593	1.62352	2.28636	0.611981	0.338947	0.757235	0.981456	1.1746	2.1237	0.662331
"20518874"	-0.827425	2.77312	0.0337769	0.711422	0.680836	1.45935	0.88273	2.21835	4.72928	2.78461	1.27973	2.13628	4.48066	2.4861	1.9911	3.18383	3.79907	1.2267	3.26518	3.16702	3.77956	4.19614	3.53711	2.44481	4.31781	1.35003	3.24791	3.91063	3.00697	1.99557	1.61875	1.20758	3.63335	1.31764	2.70789	2.09886	4.83274	2.94189	3.94097	2.67552
"20535681"	0.2912	0.96463	0.0338323	0.711422	0.958119	0.968514	0.738705	1.31023	1.21369	1.28692	1.41875	0.921589	1.23277	0.609211	1.39081	1.27345	1.02276	0.724614	1.09166	0.770459	0.697895	1.29507	0.683364	0.93619	0.685825	0.945247	0.405451	0.569818	1.48547	1.20341	0.656727	1.0131	0.705729	1.01667	1.03038	0.818863	0.98134	1.10979	0.983236	0.958907
"20535202"	-0.201883	0.720631	0.0339503	0.711422	0.318341	0.174104	0.758307	0.505713	0.451008	0.795627	0.801592	0.60342	1.03091	0.671743	0.578662	0.746854	0.644001	1.03917	0.85605	0.751155	0.530878	0.895608	0.715022	0.678069	0.92897	1.23184	0.851288	0.736829	0.751462	0.94436	0.555313	1.14799	0.755273	0.647347	0.400959	0.756352	1.28745	0.724076	1.14372	0.816882
"20538146"	-0.317376	0.980585	0.0340558	0.711422	0.332776	0.504545	0.599949	1.32074	0.528674	0.988974	0.561537	0.844803	1.30264	0.777243	0.937081	1.1638	1.20979	0.54728	0.639874	1.1681	1.62927	1.46127	0.862313	2.03398	1.43941	0.505951	0.975304	1.19873	0.946532	0.639283	1.17187	1.21541	1.73248	1.02338	0.943681	1.5301	1.475	1.37954	1.33022	1.59286
"20501292"	-0.277833	1.03057	0.0341167	0.711422	0.74404	0.779825	0.815547	1.36381	1.34623	1.06242	0.737115	0.924642	0.851369	0.853335	0.609291	0.612165	0.515618	1.10722	1.13278	1.08582	1.70362	1.02018	0.469361	1.45818	1.06242	1.5905	1.26943	1.61866	0.784152	0.506821	1.23205	2.25497	1.56256	0.349423	0.591169	1.08128	0.75184	0.723892	0.937265	1.34284
"20533486"	0.187139	0.655698	0.0343346	0.711422	1.10694	0.434988	0.857791	0.924516	0.692512	0.319769	0.742938	0.948247	0.824453	0.625837	0.876251	0.636973	0.352269	0.54972	0.678708	0.464013	0.605821	0.181548	0.597345	0.564528	0.822372	0.650064	0.570933	0.708224	0.673299	0.829379	1.14128	0.867639	0.565913	0.852343	0.499529	0.49531	0.948911	0.665126	0.702816	0.592036
"20538121"	0.755298	1.36018	0.0343924	0.711422	1.18217	0.560202	1.31514	2.38555	0.172625	2.56229	3.51788	2.75661	0.803146	2.02156	1.00821	2.56856	0.178422	0.446507	2.12859	1.32695	1.12498	1.07794	0.498234	0.928106	0.972421	1.07659	1.42065	0.610972	1.11246	0.230686	2.62052	1.99857	2.29784	1.44548	1.31713	4.29647	0.532216	1.5465	2.27427	2.86677
"20538122"	0.755298	1.36018	0.0343924	0.711422	1.18217	0.560202	1.31514	2.38555	0.172625	2.56229	3.51788	2.75661	0.803146	2.02156	1.00821	2.56856	0.178422	0.446507	2.12859	1.32695	1.12498	1.07794	0.498234	0.928106	0.972421	1.07659	1.42065	0.610972	1.11246	0.230686	2.62052	1.99857	2.29784	1.44548	1.31713	4.29647	0.532216	1.5465	2.27427	2.86677
"20537989"	-0.242229	0.793679	0.0344429	0.711422	0.441915	0.356233	0.602076	0.758746	0.197598	0.583307	0.874593	0.716042	0.435326	0.882343	1.15448	1.06811	1.00825	0.778394	0.589623	0.894558	0.950965	1.03861	0.857946	0.533803	0.747338	1.0899	1.83533	0.652796	1.13541	0.294028	0.293902	1.14396	0.474413	0.509662	0.701575	1.13624	1.18017	0.769157	0.701575	0.907842
"20537163"	0.325494	0.733506	0.0348565	0.711422	0.864501	1.90008	0.680663	0.598943	1.05937	0.60933	0.745663	0.452488	0.438814	0.900315	1.79138	0.713498	0.723432	0.605421	0.999595	0.554505	0.237105	0.58861	0.49777	0.68499	0.0819732	0.456491	0.713498	0.705723	0.9564	0.72788	0.698187	0.282624	0.805383	0.583722	0.731051	0.390446	0.532852	0.769794	0.843862	1.12698
"20504323"	-0.402584	0.95461	0.0349695	0.711422	0.543458	0.366552	0.839873	1.91886	0.805137	0.82676	0.377142	0.512524	0.73828	0.617673	0.434181	1.05937	1.14564	0.94827	1.88204	1.74142	0.55302	0.804712	1.71556	2.12344	1.02169	0.494579	0.571486	0.868958	1.0769	0.538525	0.76616	2.02214	2.38508	1.26072	0.82676	0.65619	0.591007	0.802786	0.571486	0.909471
"20518830"	0.214018	0.708881	0.0350313	0.711422	0.980332	0.809683	0.757923	0.953164	1.00046	0.279668	0.696775	0.797861	0.555559	1.01739	1.13648	0.805383	0.414714	0.626102	0.854246	0.809683	0.429271	0.510503	0.758349	0.299842	0.469244	0.33603	0.839776	0.874701	0.746471	0.614847	0.496401	0.432458	0.814954	0.893792	0.425153	0.75027	0.937075	0.710246	0.710246	1.0766
"20519535"	-0.296982	0.927306	0.0350958	0.711422	0.445916	0.482246	0.980576	0.86799	1.25601	0.741324	0.507255	0.410712	1.24837	0.567022	0.742403	1.09595	1.08099	0.528542	0.798419	0.70326	0.950965	1.70942	1.03684	0.955331	2.28488	0.695682	1.16118	1.00405	0.564528	0.979681	0.751679	0.991426	0.937228	1.99184	0.352602	1.27588	0.307484	0.907889	2.11235	2.02856
"20506715"	-0.670929	2.3485	0.0352915	0.711422	1.1467	0.999014	1.01688	2.33555	4.15418	2.2835	1.19668	1.80268	4.19901	1.43382	1.22711	2.36124	3.29315	1.34491	2.21456	3.66227	3.31334	4.06422	3.54397	2.27064	3.93986	0.548782	1.40864	2.60318	1.28229	1.14056	1.79856	1.29142	2.9003	2.5463	1.41956	2.27137	1.8221	2.27251	3.75037	2.41012
"20532829"	-1.44864	4.29371	0.0353112	0.711422	0.647422	0.539891	3.82841	5.74017	0.990584	5.79506	5.10513	5.61058	6.14676	3.92641	1.32299	3.17927	5.87035	0.679908	5.36778	3.73856	5.08411	4.88286	6.70057	8.97379	7.15923	1.82489	5.04202	4.89225	5.03518	2.44953	5.66141	4.53902	6.54487	5.75157	5.14422	6.24439	1.2314	4.87802	7.04102	6.35905
"20538187"	-1.44864	4.29371	0.0353112	0.711422	0.647422	0.539891	3.82841	5.74017	0.990584	5.79506	5.10513	5.61058	6.14676	3.92641	1.32299	3.17927	5.87035	0.679908	5.36778	3.73856	5.08411	4.88286	6.70057	8.97379	7.15923	1.82489	5.04202	4.89225	5.03518	2.44953	5.66141	4.53902	6.54487	5.75157	5.14422	6.24439	1.2314	4.87802	7.04102	6.35905
"20534362"	-0.315363	0.941151	0.035411	0.711422	0.864922	0.938524	0.44593	0.916873	0.432385	0.356554	0.802746	0.769388	1.02754	0.72259	0.836844	1.28734	0.857746	0.832755	1.54223	0.695411	1.49927	0.74404	0.992686	1.5465	1.30896	0.564001	1.53411	1.06828	0.564528	0.488868	1.39877	0.891044	1.41507	0.912052	1.33918	0.644711	0.572142	0.594212	1.05815	0.726036
"20535819"	-0.214329	0.826553	0.0357276	0.711422	1.12776	0.596057	0.920377	0.651932	0.566157	0.628726	0.174485	0.659666	0.835613	0.74419	0.85796	0.869733	1.70156	1.02008	1.05451	0.878179	0.833811	0.701551	0.8957	0.542631	0.835224	1.20448	1.06096	0.475926	0.59292	0.783782	0.836177	0.604784	0.893081	1.02174	0.824453	0.975125	0.909942	0.819041	0.850784	0.865626
"20509232"	0.191877	0.682089	0.0357337	0.711422	0.800983	1.10209	0.642481	0.520017	0.805383	0.453645	1.06013	0.927734	1.08448	0.67862	0.356446	0.904323	0.90664	0.713244	0.669117	0.390174	0.419295	0.110508	0.331995	1.09279	0.716872	0.623174	0.4178	0.642205	0.894755	0.349363	1.15032	0.484786	0.490325	0.768379	0.815881	0.484786	0.589159	0.846768	0.197191	0.657567
"20536713"	0.188511	0.668165	0.0357344	0.711422	0.485651	0.948803	0.838201	0.651043	0.710889	0.756221	0.736604	0.690608	1.16732	0.79957	0.897442	0.46669	0.487234	0.758653	0.456478	0.983733	0.298935	0.565581	0.377825	0.58079	0.732583	0.562597	0.412405	0.670094	0.818815	0.673173	1.434	0.69908	0.58428	0.677182	0.749338	0.395429	0.580123	0.499284	0.564404	0.441879
"20534215"	-0.342659	1.59274	0.0357614	0.711422	1.33261	0.711042	1.86659	1.48273	1.30537	1.41766	1.03953	1.60384	1.56785	1.74426	1.2335	1.752	1.5513	1.19335	2.842	2.45118	1.46601	1.34323	2.12869	1.5465	2.38979	1.0449	1.43237	1.77955	1.43688	1.44917	1.14388	1.3703	1.91948	1.14698	1.95335	1.55747	1.81826	1.51695	1.84939	2.33625
"20519456"	-0.171739	0.806952	0.0357715	0.711422	0.719192	0.809683	0.816835	0.974135	0.805383	0.83154	0.366141	0.385136	0.861324	0.662707	0.615532	0.805383	0.816835	0.579937	0.991988	1.18337	0.926117	0.899243	0.691744	1.03584	1.05615	0.544564	0.82801	1.16006	0.539681	0.277583	0.680856	0.627412	0.984308	0.783495	0.861324	0.879399	0.791589	0.791784	1.14383	0.534646
"20519595"	0.611213	2.3149	0.0358366	0.711422	0.439727	0.907751	3.76132	2.13959	3.59118	3.42083	1.50339	2.36795	2.12845	3.42882	4.05246	3.70457	1.72836	1.07472	2.41385	1.56227	3.46202	3.05042	1.45206	1.5465	1.83352	0.731685	3.11254	2.14355	2.34557	0.855465	1.47117	2.44498	3.28542	3.71511	3.25411	3.5581	3.46133	3.13273	2.43969	2.26144
"20525019"	-0.442699	1.27648	0.0360438	0.711422	1.70779	1.18718	0.969237	0.471182	1.21177	0.750249	0.755686	1.23306	1.88628	0.60112	0.954944	0.933052	0.947769	1.54241	1.23014	1.84394	1.65495	2.57979	1.49797	1.16351	1.84082	1.6164	0.805383	1.25086	0.940811	1.16424	1.08667	0.967977	3.04364	1.20178	1.32891	1.51343	0.919259	0.488432	1.85683	1.97758
"20538216"	-0.193883	0.762032	0.0360856	0.711422	0.734211	0.560202	0.324848	0.512506	1.04954	0.83154	0.593836	0.788894	0.511979	0.67511	0.873726	0.524689	1.00549	0.87777	0.857775	1.13677	0.706451	0.884427	0.669117	0.963327	0.547412	1.0449	0.773929	0.840307	0.753187	1.09908	0.737206	0.830479	0.530197	0.975896	0.641245	1.4279	1.36214	0.74892	0.909544	1.27283
"20538217"	-0.193883	0.762032	0.0360856	0.711422	0.734211	0.560202	0.324848	0.512506	1.04954	0.83154	0.593836	0.788894	0.511979	0.67511	0.873726	0.524689	1.00549	0.87777	0.857775	1.13677	0.706451	0.884427	0.669117	0.963327	0.547412	1.0449	0.773929	0.840307	0.753187	1.09908	0.737206	0.830479	0.530197	0.975896	0.641245	1.4279	1.36214	0.74892	0.909544	1.27283
"20500425"	0.238566	0.638383	0.0361393	0.711422	0.342356	1.13161	1.48194	0.65685	0.280159	0.638219	0.889721	0.451852	0.609095	0.537315	1.45249	0.620379	0.601013	0.613025	0.80315	0.393134	0.576496	0.375199	0.765067	0.312456	0.5013	0.476734	0.507565	0.304053	0.304053	0.737904	0.821115	0.974341	0.351942	0.700846	0.642366	0.322895	0.68475	0.594247	0.584154	0.913566
"20536727"	-0.2024	0.703767	0.0363271	0.711422	0.214143	0.705899	0.967955	0.566711	0.461011	0.563441	0.4795	0.563441	0.652002	0.721746	0.679734	0.655222	0.666674	0.454624	0.669117	0.921272	1.0495	0.74404	0.669117	0.564528	0.817944	1.24244	1.12069	0.739653	0.470342	0.838977	0.842237	0.941379	1.00735	0.666902	0.901975	0.752988	0.687805	0.614665	0.787104	1.20083
"20500715"	-1.80193	5.38308	0.0364633	0.711422	1.31388	0.782176	8.13292	7.57617	1.19106	5.03942	5.20505	5.51677	7.51978	4.76479	3.66169	3.08173	8.34316	0.332509	8.85111	8.17743	7.27334	5.21863	7.86894	9.41433	6.85435	1.48987	4.66314	6.92173	4.53153	1.05667	8.63379	9.17046	7.90351	6.8126	5.00711	6.17832	1.62543	4.3907	7.32714	6.92124
"20513193"	0.256793	0.632268	0.0365094	0.711422	0.8284	0.809683	1.31954	0.94577	0.564528	0.606739	0.561741	0.680751	0.583245	1.06826	0.824453	0.334872	0.561367	0.38521	0.436675	0.645917	0.312993	0.112385	0.667162	0.471816	0.271792	0.544564	0.569532	1.06705	0.71267	0.822265	1.26613	0.747595	0.608038	0.760868	0.669622	0.60283	0.50533	0.230486	0.455906	0.60283
"20533745"	0.167671	0.700683	0.0366961	0.711422	1.07269	0.626646	0.626646	0.706567	0.874271	1.0022	0.807258	0.648507	0.601104	0.677409	0.645106	1.12582	0.561181	0.456254	0.647881	0.554223	0.585836	0.896866	0.53825	0.791589	0.716872	0.596135	0.493049	0.564026	0.633417	1.0498	0.901157	0.501347	0.463051	0.624201	0.746016	0.778334	0.791589	1.0022	0.392966	0.59448
"20537508"	-0.666762	3.09264	0.0368496	0.711422	2.44912	0.936105	1.15279	3.97736	4.44193	3.3975	2.28586	2.85669	4.0751	1.8791	1.93875	3.72082	4.07618	1.64308	4.20256	2.96571	3.74474	4.17649	3.2815	3.20877	3.91924	2.69466	3.39649	3.80285	3.12246	0.922551	3.43158	1.61431	3.37621	2.36744	2.33426	1.96488	2.07797	2.88013	4.29818	3.82093
"20535875"	-0.205473	0.709419	0.0368506	0.711422	0.84237	0.671459	0.215777	0.523988	0.903712	0.575506	0.441843	0.575506	0.530893	0.625837	0.676991	0.696311	0.695141	0.753069	0.530893	0.821165	0.86007	0.658531	0.567691	0.662097	0.64226	1.46988	1.37425	0.710815	0.67589	1.0498	0.464419	0.710815	0.48814	0.77235	0.715382	0.72728	0.532216	0.446248	1.20164	0.749413
"20534280"	0.211223	0.74901	0.0372134	0.711422	0.689097	0.668494	0.784025	0.70606	0.805383	1.24524	0.870546	1.06928	0.813642	1.30001	0.748367	0.555313	0.534724	0.876787	0.452749	0.75839	0.705094	0.527392	0.655902	0.528459	0.347941	0.789034	0.959051	0.585261	0.679388	0.45855	0.97813	0.719644	0.527369	0.996538	1.08099	0.535008	0.480923	0.736347	0.779969	0.578808
"20503811"	-0.474592	1.36947	0.0372311	0.711422	1.09711	0.927846	0.499778	1.13387	1.11489	1.65491	0.73808	0.856772	2.08976	0.978909	0.541933	1.95226	2.15845	0.604784	1.92031	1.72822	1.45935	2.31306	1.67474	1.29801	1.31206	1.00929	2.32669	1.47626	1.06136	0.67748	1.13776	1.3703	2.63932	0.991932	1.06958	0.91607	0.98819	1.02112	2.21498	1.8855
"20505755"	0.199525	0.575306	0.0372372	0.711422	0.519392	0.835469	0.355421	0.96305	0.848665	0.629725	0.575136	0.674293	0.816833	0.661202	0.855026	0.366602	0.554783	0.427742	0.290166	0.366602	0.349352	0.727337	0.300837	0.389326	0.532216	0.804008	0.348315	0.615834	0.389326	1.2257	0.589774	0.635357	0.604448	0.744165	0.850239	0.63057	0.879179	0.562928	0.243694	0.866093
"20534259"	0.190631	0.747637	0.0373588	0.711422	0.508938	0.979641	0.82702	0.937265	0.677316	1.1097	0.90064	0.964176	0.834638	0.779116	0.527425	1.06956	0.449039	0.765152	0.702642	0.562147	0.664346	0.477806	0.475206	1.28611	0.82966	0.346214	0.571486	0.698049	1.16259	0.669516	0.791589	0.221138	1.01753	0.312125	0.870479	0.749738	0.791589	0.914111	1.11714	0.717861
"20537999"	0.185022	0.832118	0.0374408	0.711422	1.02112	0.809683	0.816835	0.895358	1.53148	1.0168	0.74136	0.960882	0.729012	0.551868	1.28057	0.74057	1.00209	0.78418	0.863727	0.489644	1.13931	0.745459	0.847603	0.455007	0.537239	0.750167	0.675596	0.585261	0.668638	0.634486	0.946468	0.610944	0.485343	0.358753	1.02125	0.544689	0.492741	0.917704	0.769157	0.77853
"20526171"	0.223318	0.839371	0.0375519	0.711422	1.23363	1.10209	1.54196	0.725016	0.797997	0.821203	0.556023	0.594123	0.905955	0.948984	1.16748	1.01789	0.571486	0.960243	0.528956	0.777038	0.688315	0.818344	0.469362	0.641605	1.01327	0.548539	0.882459	0.832922	0.976567	0.466498	0.541868	1.08864	0.7447	0.973378	1.33843	0.601921	0.744726	0.749652	0.937265	0.681861
"20534568"	0.241826	0.649827	0.0375904	0.711422	1.23252	1.28892	0.451341	0.580266	0.680895	0.722679	1.37878	0.747911	0.414216	0.47104	0.657231	0.623072	0.866033	0.480297	0.370311	0.641008	0.394904	0.254296	0.745596	0.188324	0.592384	0.88894	0.680895	0.243979	0.634953	0.879373	0.840787	0.931659	0.492672	1.23909	0.661741	0.604784	0.859349	0.613622	0.872019	0.672544
"20525440"	0.252742	0.871524	0.0376992	0.711422	1.34139	1.10209	1.48583	0.512506	0.787557	0.848552	1.34645	0.648507	0.768983	0.815771	0.768317	1.5488	0.593141	0.70191	0.681229	0.553698	0.616517	0.881418	1.14938	0.791589	1.05223	0.488427	0.749911	0.682387	0.902508	1.03198	0.834016	0.822482	0.560836	0.499842	0.627688	0.800636	0.629342	0.545463	0.811584	0.391278
"20500739"	0.202563	0.688995	0.0377335	0.711422	0.994949	1.05313	1.09702	0.463553	0.358753	0.444643	1.08709	0.823174	0.734869	0.657196	1.0125	0.75643	0.602845	0.38981	0.700475	0.760178	0.229195	0.560202	0.864766	0.474944	0.912521	0.624308	0.571486	0.361829	0.77921	0.769263	0.960218	0.871666	0.753329	0.757679	0.734869	0.779452	0.765417	0.800516	0.602845	0.871666
"20534307"	0.512538	1.60306	0.0381174	0.711422	0.88734	1.04599	1.18478	1.65765	1.65283	3.01267	2.83242	3.44424	1.03165	1.5191	1.23621	2.80706	0.878089	1.13813	2.1185	1.55589	0.950965	2.21613	1.29383	1.82678	1.3876	1.0449	0.776251	0.974434	1.18393	1.44038	1.56111	1.63124	3.08073	1.5457	2.53988	1.83962	0.614087	1.91444	2.06205	2.82329
"20506856"	0.161925	0.703231	0.0382302	0.711422	0.644824	1.22458	0.75166	1.01588	0.803362	0.687307	0.659408	0.782702	0.654711	0.775629	0.482383	0.927878	0.257035	0.79132	0.74773	0.735612	0.854686	0.558181	0.400484	0.914085	0.854752	0.544564	0.199955	0.608817	0.731312	0.816518	0.987308	0.602764	0.315739	1.12984	0.822433	0.508506	0.657649	0.769157	0.840986	0.353181
"20506801"	0.845221	6.29357	0.0382605	0.711422	4.82367	5.7764	6.65181	5.9784	7.19847	7.0165	6.76989	6.92793	5.38367	7.48879	8.8103	7.76837	5.55491	1.33254	6.29994	6.12769	6.59998	7.39627	5.23768	6.07102	5.94479	6.39099	7.16017	6.33557	7.5304	4.7566	6.00935	6.63522	6.45037	7.81513	7.4843	7.69106	6.96302	7.81817	6.21332	6.06456
"20533504"	-0.231321	0.589723	0.0384076	0.711422	0.519392	0.62898	0.578374	0.530959	0.377207	0.288429	0.0363126	0.856772	0.685266	0.396129	0.21745	0.573485	0.571486	0.623097	0.687429	0.582982	0.756077	0.592042	0.959389	0.564528	0.548365	1.13065	0.589803	0.858761	0.376925	0.522325	0.573766	1.0631	0.594811	0.573766	0.643751	0.408123	1.5047	0.785307	0.553578	0.624728
"20533634"	-0.329847	0.947665	0.0385806	0.711422	0.459941	0.500751	0.606729	0.8417	0.637741	0.913352	0.755686	0.589056	2.20578	0.876873	0.403442	0.60184	0.816835	0.934934	1.33466	1.12833	0.891514	2.21882	1.10696	1.11657	1.44013	0.485113	1.09633	0.780857	0.611056	0.882161	0.916418	1.11686	1.00735	0.602648	0.312094	1.0777	0.838116	0.517698	1.37766	0.651312
"20533635"	-0.329847	0.947665	0.0385806	0.711422	0.459941	0.500751	0.606729	0.8417	0.637741	0.913352	0.755686	0.589056	2.20578	0.876873	0.403442	0.60184	0.816835	0.934934	1.33466	1.12833	0.891514	2.21882	1.10696	1.11657	1.44013	0.485113	1.09633	0.780857	0.611056	0.882161	0.916418	1.11686	1.00735	0.602648	0.312094	1.0777	0.838116	0.517698	1.37766	0.651312
"20523001"	0.276577	1.52802	0.0385836	0.711422	1.06057	0.934639	1.19127	1.00614	1.66276	2.48873	2.6325	2.22943	1.78615	2.08953	0.824453	2.08953	1.23535	1.53943	0.714234	0.933934	1.2675	2.42668	1.5774	1.68676	1.49383	1.62412	0.765075	1.41246	1.59286	1.33581	0.92975	0.894054	1.97305	1.13531	1.97552	2.57217	0.821485	1.61903	1.97894	1.91278
"20518426"	-1.09967	3.10698	0.0387882	0.711422	0.258288	0.756858	1.41153	4.15909	5.91935	3.43792	0.71577	2.53935	5.05225	1.83383	1.16186	3.43959	4.33932	1.6237	4.50367	4.7863	3.83292	4.4176	4.10867	2.44544	4.98538	0.845987	3.50778	4.48499	1.6734	1.50417	2.17434	2.78554	3.74412	1.8802	1.72928	2.59291	1.90134	1.28539	4.99579	3.32944
"20538268"	0.479923	1.68521	0.0388335	0.711422	1.02112	0.716331	1.57435	2.78264	1.25041	2.32916	2.32668	3.33222	0.848993	2.08953	1.78797	3.04259	1.19257	0.604784	1.35038	1.53557	1.2808	1.33606	1.64016	1.19257	1.24557	1.51914	2.41926	2.02607	2.5639	1.25786	0.974494	2.54798	1.83757	2.48554	1.42253	2.4735	1.47747	2.23238	2.18819	2.51036
"20533608"	0.185531	0.750544	0.0388516	0.711422	0.562981	1.07808	0.781616	0.899944	0.761159	1.29556	0.558076	0.856772	0.624893	1.1063	0.824454	0.769875	0.536268	0.774483	0.474156	0.77881	0.503173	0.524983	0.626705	0.975982	0.403142	0.778222	0.547484	0.969935	1.20017	1.4124	1.00587	0.816305	0.602581	0.760868	0.541038	0.819347	0.767586	0.530799	0.443086	1.11364
"20518811"	0.157498	0.610856	0.0388942	0.711422	0.794136	0.594673	0.816835	0.562603	0.599	0.986595	0.579035	0.906868	0.633906	0.504971	0.858925	0.43772	0.62383	0.110069	0.498032	0.458294	0.358894	0.600316	0.70923	0.826061	0.853443	0.376144	0.605958	0.365018	0.614625	0.571052	0.598584	0.654881	1.05745	0.116356	0.406017	0.429924	0.841686	0.753545	0.694867	0.124451
"20536948"	0.295376	1.03444	0.0391132	0.712218	0.694465	0.671345	1.50426	1.43277	1.33388	1.5465	0.66268	0.986309	0.812108	1.88242	1.10388	1.55488	0.47808	0.34232	1.21281	0.63194	1.71909	1.19005	0.656771	1.01054	0.584383	0.506613	1.30089	1.00749	1.34946	0.755906	1.05082	0.601404	1.3628	2.09423	1.34967	1.10029	1.79956	1.29438	1.23692	1.13
"20537483"	0.275313	0.80106	0.0391682	0.712218	0.51702	0.970179	1.02103	0.937265	0.725024	0.990736	1.77434	1.26606	0.692712	0.662525	0.988428	0.719288	0.27476	0.553785	0.627536	0.674798	0.635812	0.27476	0.629857	0.768719	0.318179	0.96384	1.39849	0.840307	0.965878	0.8984	0.715809	0.950577	0.381883	0.665583	0.745757	0.50008	0.952085	0.885578	0.775677	0.434876
"20534281"	0.192157	0.806178	0.0392587	0.712218	0.685076	0.691147	0.776354	0.693024	1.19032	0.771142	0.725081	1.01922	0.824454	1.31082	0.950125	1.19032	0.545535	0.887598	0.402427	1.10262	0.697423	0.501237	0.63181	0.708786	0.712734	0.799846	0.752004	0.779174	0.586152	0.469362	0.966999	0.779174	0.495859	1.00735	1.21194	0.54582	0.730456	0.835448	0.790781	0.861931
"20524051"	-0.464487	1.23341	0.0394913	0.714492	0.693014	0.521253	0.801169	0.190483	0.6085	0.758971	1.23628	1.27571	3.26829	1.04553	1.00631	0.6085	2.11599	0.188861	0.873512	1.37514	1.13733	1.75998	3.11786	1.21358	3.47433	0.960077	0.349026	1.02216	1.01016	0.642984	0.987364	0.376512	0.571665	1.47531	1.52397	0.534749	1.02505	1.02112	2.16939	1.02216
"20533459"	0.285281	0.782869	0.0397494	0.717213	0.803715	0.571335	1.58233	0.442812	0.865057	1.20319	0.604239	0.86374	0.572582	1.66517	0.712632	1.21931	0.842645	0.775777	0.674809	0.485298	0.66821	0.405384	0.557295	0.721895	0.532216	0.539874	0.853708	0.625628	0.9591	0.423566	0.595679	0.880673	0.567034	0.595679	0.745223	0.543527	1.14067	0.730023	0.817483	0.525554
"20533024"	0.26199	0.726864	0.0401393	0.717599	1.00004	1.19891	1.15109	0.780771	0.8453	0.995385	0.308986	0.838015	1.09807	0.708773	0.759135	0.609824	0.723006	0.842628	0.502679	0.757219	0.519209	0.390454	0.453327	0.422477	0.0583696	0.731341	0.619121	1.13059	0.491661	0.737904	0.503032	0.422372	0.673265	0.445993	0.574221	0.30791	0.740938	0.555718	0.674766	0.564685
"20533838"	0.198121	0.832708	0.0403556	0.717599	0.940303	1.42434	0.889548	0.578258	1.05937	0.804956	0.789066	0.668924	1.02072	0.836896	1.29835	0.870496	1.08099	0.59802	0.792907	0.532293	0.715655	0.709029	0.829328	0.6881	0.525451	0.771457	0.762804	0.797729	0.584946	1.01479	1.00722	1.06708	0.586073	0.972338	1.02072	0.625202	1.12094	0.670777	0.726579	1.05599
"20538178"	0.234383	0.78625	0.0404383	0.717599	0.74404	0.515591	0.665797	1.55365	1.00753	0.9881	0.955513	1.27416	0.457576	0.575358	1.1486	0.955373	0.420448	0.38981	0.755735	0.33603	0.830463	1.02916	0.511694	1.12488	0.612874	0.382538	1.0498	0.585261	0.851891	0.625922	0.884148	0.932866	1.17609	1.00735	0.870962	0.500787	0.479561	0.621458	0.717321	0.886816
"20533505"	-0.307078	0.748857	0.0408535	0.717599	0.517665	0.516416	0.111886	1.06843	0.73743	0.634142	0.116485	0.326566	1.36123	0.528832	0.21431	1.01042	0.596935	0.38981	0.911431	0.684397	1.45935	1.41936	1.14327	0.358753	0.982323	0.781645	0.978284	1.12319	0.384202	0.1054	0.580762	0.257638	0.578662	0.531655	0.497096	0.855046	0.666304	0.508932	0.981672	0.409103
"20535906"	0.261231	0.623905	0.0410833	0.717599	0.740263	0.217714	1.1678	0.802658	0.564528	1.1256	0.658598	0.565886	0.214131	1.13031	1.14988	0.716883	0.607912	0.604784	0.267918	0.450064	0.746229	0.412806	0.51397	0.379433	0.374385	0.335641	0.59646	0.62987	0.85317	0.758584	0.360504	1.02781	0.238587	0.757091	0.396816	0.437598	0.603143	0.560235	0.918512	0.523137
"20537555"	-0.283682	0.914435	0.0411802	0.717599	0.612289	0.988071	0.876165	0.864185	0.628903	0.584514	0.649949	0.738627	1.03981	0.871907	0.861402	0.555313	1.10554	0.752098	0.683592	0.615464	1.09828	1.12508	0.871907	0.711842	1.16191	2.17672	1.53258	0.840307	0.805383	0.713464	0.802776	0.852581	0.874773	0.658213	0.585261	0.904244	0.938903	1.01618	0.854323	0.726291
"20519076"	0.167682	0.688538	0.0413196	0.717599	0.723421	1.23288	0.896719	0.817841	0.653851	0.712117	0.807059	0.503225	0.621538	0.48434	0.875616	0.939947	0.453247	0.661126	0.738386	0.668186	0.809468	0.440778	0.669117	0.650092	0.448076	0.588172	0.685959	0.443764	0.848991	0.781513	0.534694	0.707283	0.894705	0.865852	0.597981	1.11653	0.621538	0.610855	0.710792	0.613835
"20518880"	-0.59555	4.6324	0.0416165	0.717599	2.34572	1.5059	4.94763	5.95984	6.49604	4.48048	3.11483	3.84291	5.06023	5.14565	4.18586	4.93036	4.88782	1.65939	5.57872	5.38786	5.58958	5.48904	4.87423	4.82935	5.81355	4.44596	5.06711	5.53944	4.85646	0.800165	4.98168	4.24279	5.24004	3.18875	4.40907	4.95692	3.83182	4.20194	5.91098	5.35217
"20536445"	-0.233697	0.622064	0.0416347	0.717599	0.74404	0.586804	0.816835	0.539109	0.32511	0.269976	0.36447	0.451852	0.562317	0.451493	0.587947	0.362632	0.580772	1.04855	0.446091	1.40175	0.701963	0.958459	0.494882	0.617245	0.541502	0.395246	0.830903	0.849593	0.769441	0.528577	0.564599	0.313431	0.769441	0.581915	0.782561	0.38981	0.307484	0.798096	0.580772	0.606402
"20537869"	-0.24388	0.840568	0.0416639	0.717599	0.609825	0.62996	0.667693	0.959718	0.875141	0.474478	0.720765	0.602438	0.778865	0.941665	0.535148	0.827836	1.32877	0.887598	1.20622	0.809683	1.3441	0.474766	0.687347	1.36194	1.42267	0.760762	0.761869	0.504377	0.674277	1.43641	1.00629	0.655748	1.17609	0.963836	0.806993	0.952588	0.748076	0.734236	0.441304	1.06365
"20500421"	-0.623782	1.34897	0.0417135	0.717599	0.724563	0.790206	0.560202	3.29306	0.822253	0.800676	0.832885	1.62011	0.550204	0.643826	1.23363	0.573301	1.87376	0.868121	2.26782	1.96551	1.47734	0.282297	2.44408	3.81476	1.98161	1.06591	0.769485	1.11961	0.801797	0.718427	1.06779	1.96489	2.52469	0.737243	0.66246	0.407798	0.512739	0.668688	0.62927	1.97539
"20525741"	0.368358	1.13947	0.0417503	0.717599	0.755552	0.796362	1.63973	1.86375	1.44399	1.31502	1.00522	2.35804	0.914149	1.40835	0.954706	1.4289	0.807647	0.38981	1.03405	0.57219	1.17267	1.47291	1.61432	0.889358	0.81464	1.0449	1.0498	0.601178	1.69063	0.968151	0.575985	1.07647	2.13127	1.20702	0.856817	1.69551	0.768377	1.27592	1.2316	0.938076
"20533533"	0.219455	0.984548	0.0418419	0.717599	1.13653	1.07368	0.990538	1.31885	1.37278	0.94695	1.21782	0.721725	0.933111	0.805214	1.59667	1.01744	0.994348	1.17713	0.858674	1.08099	1.32015	0.824196	0.931493	0.21265	0.796211	0.994348	0.4805	0.827149	0.920793	1.81349	1.35249	0.750209	0.935896	1.01744	1.09681	0.868779	0.994348	0.93212	1.20126	1.0721
"20534234"	-0.159303	0.726986	0.0418682	0.717599	0.465523	0.711813	0.712895	0.469884	0.7407	0.75569	0.495125	0.833705	0.370601	0.555974	0.873779	0.782316	0.774213	0.542503	1.06477	0.488723	0.890598	0.876176	0.84884	0.541462	0.667531	0.778222	1.21469	0.991919	0.50575	0.377682	0.604639	0.7401	0.713977	1.19628	1.49322	1.00838	0.581542	0.720863	0.370601	0.757478
"20519554"	-0.378629	1.51621	0.0418974	0.717599	0.74404	0.572722	1.06936	1.34922	1.57028	2.51255	0.97116	1.12163	2.33773	0.829877	0.754618	2.08953	0.877948	1.29936	1.57878	2.44959	1.64297	3.03501	2.15555	1.4478	2.08171	0.998756	1.80984	1.08894	2.08233	0.702333	1.28272	0.632213	1.80174	2.22626	2.89452	1.53582	1.07382	1.73578	2.76332	1.52517
"20533077"	0.219023	0.84438	0.0419468	0.717599	0.787232	1.43377	0.541522	0.918585	0.786703	0.806882	0.798878	0.856772	0.974964	1.07773	1.42296	1.04069	0.518912	1.44033	0.681002	0.346008	0.781096	0.574595	0.8539	0.987673	0.406302	1.09742	0.54591	0.585261	0.752809	0.450682	0.549402	0.822226	0.599387	0.80406	0.690745	0.70901	1.3298	0.65523	0.953941	0.787734
"20506777"	0.198724	0.967411	0.0419585	0.717599	1.21601	0.809683	0.748035	0.978492	0.855838	1.1817	1.10927	1.22964	1.00195	1.13409	1.47342	1.06315	0.552851	1.08957	0.535797	0.809683	1.07937	0.794496	1.24492	0.700851	0.716872	0.764999	1.15055	0.97663	0.809166	0.737904	0.605769	1.50939	0.714984	0.605769	0.246172	0.471465	0.955621	0.635838	0.769157	1.19219
"20500166"	0.250934	0.75154	0.0419887	0.717599	1.15484	0.465124	0.816835	0.803339	0.872823	0.896425	1.12896	1.09178	0.838422	0.304374	1.10209	1.04907	0.80653	0.701051	0.277014	0.931294	0.605858	0.714674	0.658812	0.438428	0.670225	0.864689	0.561181	0.283116	0.686139	0.7276	0.60702	0.854276	0.805383	0.576299	0.639885	0.476277	0.791589	0.616818	0.58261	0.59448
"20534283"	0.228884	0.689736	0.0420322	0.717599	0.680509	1.02957	1.10321	0.706389	1.17097	0.898148	0.867284	0.715114	0.669117	0.737435	0.437675	0.634707	0.437675	0.541254	0.40003	0.673963	0.674374	0.314533	0.21473	1.10245	0.78426	0.606145	0.502242	0.651869	0.492016	0.810561	0.870983	0.949742	0.658056	1.07619	0.936051	0.469204	0.64165	0.616537	0.577447	0.738752
"20525018"	0.199665	0.554328	0.0420379	0.717599	1.34139	0.534323	0.560202	0.498108	0.740563	0.451852	0.755686	0.435627	0.532216	0.620195	0.824453	0.555313	0.74752	0.603703	0.463561	0.33603	0.31878	0.205098	0.28133	0.379431	1.05512	0.330387	0.571486	0.161506	0.358753	0.732262	0.734641	0.780819	0.984711	0.755226	0.58418	0.87745	0.967623	0.537143	0.571486	0.780819
"20518882"	0.384859	9.55869	0.0422903	0.717599	9.99288	9.83043	9.18777	8.72926	10.0681	10.2901	9.9748	10.2609	9.30756	10.4113	9.21368	9.74663	9.62747	8.66514	8.80654	8.72974	8.97187	10.1456	9.62573	8.87693	10.126	10.2688	9.54486	9.0064	10.6653	9.71261	9.4158	8.3858	8.74403	9.83194	10.1372	9.84442	9.90995	10.1724	9.8371	9.51661
"20501158"	-1.45193	3.57604	0.0424945	0.717599	0.606111	1.89728	1.15945	6.89067	1.01182	5.74127	2.74232	2.59891	5.37484	1.7444	1.13834	3.29544	5.03824	0.601984	5.88839	6.57919	4.87021	4.14978	4.73857	5.31758	3.79451	0.751005	4.96626	4.9283	3.57529	0.824624	4.61675	7.09514	5.36781	6.54326	1.59924	3.80384	0.618936	2.5513	4.21551	4.18417
"20535381"	0.194072	0.997159	0.0424999	0.717599	1.48526	0.693414	0.822093	0.857413	1.09111	1.49941	0.899559	1.09697	1.05829	0.837786	1.24596	1.54308	0.960659	0.882483	0.852733	0.547978	1.21286	1.47746	0.613235	0.358753	0.794107	0.932933	1.04509	1.12319	1.58775	0.731253	0.935462	0.821631	1.14431	0.817204	0.751054	0.778982	1.02991	0.749091	1.27147	1.36203
"20535338"	-0.225977	0.874658	0.0425595	0.717599	0.823282	0.546742	0.592359	0.707207	1.07295	0.442187	0.905931	0.7109	1.15894	0.639412	0.904248	0.635884	1.09457	0.901173	0.567698	1.4073	1.10332	1.52869	0.928164	0.791589	1.07808	0.768558	0.851962	0.830643	0.805383	0.636486	0.791589	0.830643	1.17609	0.545648	0.838028	0.863832	0.781925	0.368187	1.13329	0.636941
"20525434"	-0.281729	1.3267	0.0427698	0.717599	0.766705	0.520111	0.560202	0.739537	1.7189	1.38752	0.939464	1.54524	2.76468	0.831816	1.10209	1.3538	1.2541	0.462316	1.52497	1.70779	1.74176	2.06435	1.30993	1.73596	2.61202	0.966442	1.43649	0.794687	1.33113	0.659446	1.02238	0.627449	1.4841	0.884401	1.08099	0.817629	1.47544	0.609649	1.9976	0.76211
"20525659"	-1.00113	3.67301	0.0429134	0.717599	1.34677	1.51373	1.16946	3.91861	5.27732	3.97537	1.57553	2.60857	5.93191	2.89341	3.42448	4.4342	4.77776	0.733323	4.6219	4.8137	5.40614	5.62244	4.53242	2.85449	5.18268	1.0449	5.12515	5.36798	2.96819	0.895527	0.476578	2.12527	4.70367	3.01886	2.83461	3.87993	1.99641	2.60573	4.87171	4.32319
"20538320"	0.28277	0.746386	0.0429429	0.717599	0.970088	1.51182	0.60772	0.917459	0.847272	1.05086	0.828433	1.00253	0.755976	0.396223	0.911961	0.852901	0.638845	0.296416	0.796151	0.606417	0.460975	0.314414	0.65569	0.380509	0.487374	0.902524	0.687966	1.03273	1.15726	1.00164	1.27911	0.877856	0.45767	1.01933	0.866343	0.979313	0.554036	1.79312	0.613375	1.02191
"20532664"	-0.392476	1.11504	0.0430113	0.717599	0.74404	0.936456	1.04162	1.02405	0.805254	0.852795	0.870463	1.28464	0.710658	1.12591	0.824325	0.805383	2.24524	0.887598	1.31242	0.564528	1.26485	1.09114	1.19131	2.45429	1.84372	0.394274	1.04967	1.43628	1.0542	2.59521	1.31854	1.13173	1.37514	1.71291	0.898494	2.26664	1.38238	1.2758	1.70314	1.18292
"20532652"	-0.578713	3.06897	0.0430172	0.717599	1.2367	2.71202	3.07919	3.51334	1.24192	3.88315	3.66033	3.54932	3.01051	3.10413	1.37975	2.98499	3.27184	2.58101	3.83663	3.6375	3.45525	3.02801	3.90875	3.80885	3.10901	2.59839	3.04977	4.01487	2.7509	1.02332	2.97542	2.99693	3.91691	2.87863	3.2166	2.64081	0.609903	2.46276	3.08555	4.23599
"20533575"	-0.2509	0.746307	0.0431691	0.717599	0.589386	0.710886	0.689792	0.357852	0.668169	0.698543	0.718407	0.46557	1.11739	0.28769	0.494608	0.651989	0.701244	0.701461	0.842959	0.694119	0.616068	0.840716	0.533216	1.26762	1.44013	1.52007	0.571486	0.73199	0.55945	1.09772	1.2505	0.449106	0.689792	0.532596	0.742302	0.47966	0.661806	0.42588	0.865834	0.840307
"20538147"	0.263557	1.10939	0.0434741	0.717599	0.972496	1.02591	1.44698	1.03531	0.488625	1.5465	1.35003	1.81606	0.34778	1.28934	1.79074	1.78424	0.41961	0.821013	1.56793	0.789134	0.954133	1.15526	0.986378	1.25207	0.846744	0.552258	1.05085	1.33594	1.28228	0.922466	0.585294	1.31832	1.03063	1.56954	1.34623	1.84102	0.554002	1.86649	0.985386	1.31055
"20520201"	0.234995	0.794702	0.0435373	0.717599	0.298219	1.45935	0.816835	0.939751	0.58163	1.1274	1.07053	0.896694	0.755092	1.09478	0.824453	1.08166	0.617892	0.934004	0.42158	0.612958	1.17534	0.776172	0.692238	0.787405	0.677946	0.558906	0.460596	0.411423	1.14538	1.1524	0.601719	1.70299	0.786177	0.983744	0.851399	0.436215	0.586195	1.06753	0.901563	0.453562
"20536245"	0.360095	1.04244	0.0435406	0.717599	1.04456	1.10209	0.714023	1.33263	0.951749	1.77955	1.2538	1.55044	1.05829	1.40822	0.754193	1.72031	1.20601	0.77703	0.755264	0.809683	1.61566	0.754193	0.511223	0.662324	1.46821	0.180811	0.63386	0.974436	1.43702	0.441178	1.23728	0.604784	1.1926	0.979166	1.18994	1.13715	0.9231	0.612696	1.97362	1.09642
"20518926"	-0.479564	1.87719	0.0436265	0.717599	1.34023	1.91742	0.982755	2.68687	1.5716	1.40606	1.26886	0.71289	2.26424	1.43525	1.56016	2.5025	1.89582	0.825567	2.44861	1.89532	2.71281	2.78476	1.89467	1.54808	2.00409	2.20992	2.37008	2.81391	2.22957	1.43641	1.04865	1.90232	2.74042	1.23794	1.8043	0.85562	1.59322	2.5476	2.43169	2.50677
"20518000"	0.235641	1.15314	0.0436299	0.717599	1.80159	1.13578	0.996898	0.896935	1.20649	2.38537	0.578258	0.950358	1.26788	1.76424	0.906493	1.36122	0.989367	1.25659	0.765412	0.744592	1.03976	1.92137	0.905601	0.686584	0.860047	0.958286	1.21666	1.07955	1.5336	1.0498	0.889173	0.906636	0.746118	1.0887	1.11469	0.890466	0.63096	1.30962	1.63298	1.00198
"20525653"	0.685903	2.84897	0.0437244	0.717599	2.38375	4.3754	2.72141	2.42746	3.44485	3.23825	3.95344	3.71638	3.14503	4.30831	2.0039	2.58493	3.34656	2.06704	1.39683	1.11549	2.34172	3.35803	2.89366	3.33766	3.90274	1.62812	2.68565	1.99877	3.21998	1.41013	2.53828	2.65632	2.09839	3.35249	3.81436	3.47464	2.23657	3.83774	3.20443	2.60857
"20506883"	-0.199276	0.708362	0.0437587	0.717599	0.86996	0.526309	0.621403	0.549227	0.874469	0.680378	0.167171	0.656612	0.635224	0.720744	0.382705	0.620481	1.08763	0.895704	0.654556	0.413366	0.527497	1.11772	0.838014	0.640427	1.08099	1.05301	0.805383	0.581707	1.14623	0.530563	0.532988	0.398565	0.620481	1.06855	1.0471	0.598171	0.381053	0.352241	0.432747	0.291887
"20525015"	-0.175525	0.773807	0.0440767	0.719558	0.724734	0.540895	0.554107	0.758255	0.560328	0.65732	0.767104	0.482134	0.64981	0.867707	0.610767	1.05937	1.08099	0.635559	0.463561	0.811759	0.688237	1.21467	1.37716	0.840216	0.765498	0.778222	0.794027	0.888934	1.0498	0.691902	0.772283	1.09789	0.299313	1.00315	1.0835	0.827325	0.840216	0.902829	0.817235	0.888934
"20506802"	0.207429	0.606335	0.0440943	0.719558	0.741877	0.732009	0.5305	0.124519	0.805383	0.774789	1.00519	0.570832	0.990549	0.869744	1.02441	0.350792	0.531114	0.52711	0.478323	0.579291	0.385115	0.271433	0.842205	0.524849	0.698312	0.350792	0.335316	0.507587	0.227841	0.904	1.06456	0.498793	0.404573	0.570076	0.585261	0.67112	0.532216	0.507441	0.935101	0.306269
"20535397"	-0.238914	0.874855	0.0445104	0.722879	0.77444	0.809683	0.830253	0.716872	0.818801	0.697132	0.549577	0.545263	1.18202	1.02724	0.59208	0.521418	0.584904	1.05675	1.18377	0.232964	1.20474	1.09441	1.3703	0.708978	0.962152	1.24316	1.16643	1.12319	1.05066	0.737904	1.14321	0.618203	0.818801	0.412451	1.03413	0.698196	0.777496	0.818151	0.782575	0.422521
"20535452"	-0.175389	0.893384	0.044524	0.722879	0.74404	0.548781	0.597633	0.716872	0.805383	1.00104	0.608857	0.833931	1.40962	0.440712	1.20653	0.754883	0.854266	0.454103	0.845639	1.15	1.19882	1.16111	0.871907	1.10014	0.998743	0.728376	1.18746	1.22239	0.544852	0.469362	0.780168	0.840307	1.07164	0.400724	0.571115	0.923116	0.734728	0.760591	1.15124	0.626276
"20500782"	-2.13257	7.72929	0.0446235	0.722879	1.05577	0.805259	9.87035	10.5422	1.93007	9.09216	9.092	7.98243	4.00439	7.4625	8.89916	9.21971	8.65529	1.23647	11.5932	10.0625	10.8472	9.67288	10.0023	11.1196	9.69345	3.19681	8.51894	10.9482	6.12988	1.91703	10.1094	9.37876	11.7577	9.8847	8.85241	9.38274	3.35112	8.04359	11.3532	11.4481
"20533551"	-0.212095	0.598965	0.0449786	0.72551	0.166868	0.150983	0.324848	0.16016	0.230822	0.324959	0.385944	0.881918	0.721278	0.85484	1.10209	0.610296	0.868996	0.659767	0.913157	0.33603	0.675497	0.585348	0.521523	0.791589	0.747287	1.09988	0.623648	0.637423	0.810241	0.524344	0.457883	0.506601	1.01221	0.765726	0.610407	0.803441	0.791589	0.794303	0.821319	0.56484
"20533493"	-0.250126	0.737315	0.0453078	0.72551	0.56417	0.551383	0.678277	0.415643	0.512047	0.756636	0.276954	1.01137	0.400183	0.45553	1.19525	0.529589	0.558639	0.624476	1.33836	0.811779	0.643567	0.678277	1.07634	0.795323	0.630063	1.25745	0.804461	1.12981	0.486171	0.892499	0.539891	0.837638	0.345031	0.355163	0.662982	0.602648	0.533751	0.456697	0.709596	0.934128
"20535932"	0.231316	0.952053	0.0453894	0.72551	0.962541	1.04351	1.59266	1.11997	1.37171	0.818584	0.95795	1.16912	1.1686	0.810778	1.11172	0.685379	0.677361	0.897231	0.963855	0.86038	0.942331	0.818584	0.996306	0.715301	1.06614	1.39692	0.251957	0.450367	0.82406	1.05025	1.40954	0.839679	0.74494	0.68782	0.875151	0.702153	0.844559	0.849486	0.54429	0.891005
"20525429"	-0.220496	0.648936	0.0455271	0.72551	0.728713	0.560202	0.904481	0.512506	0.358753	0.410191	0.343514	0.279622	0.606396	0.61051	0.568456	0.580913	0.774925	1.22289	0.602749	0.856524	0.935637	0.883916	0.959553	0.776262	0.432933	0.618744	0.60688	0.439198	0.825333	0.557008	0.324498	0.520104	0.593248	0.562366	0.569934	0.392299	0.735654	0.423676	0.371545	0.692431
"20534246"	-2.23386	6.35905	0.0455675	0.72551	1.35309	1.05422	8.90129	8.27996	0.760833	5.68899	5.94763	6.06009	8.35896	5.68518	5.66571	5.14946	9.25066	1.17503	9.01338	8.33184	9.87722	5.84927	9.48253	11.5726	8.18431	1.6847	5.39433	9.89585	4.71039	1.07841	7.3225	8.54426	9.53996	5.54389	5.8787	5.54258	6.17659	4.89982	8.33908	9.39242
"20519707"	0.190099	0.591137	0.0458833	0.72551	0.575072	1.03897	0.663318	0.716872	0.411011	0.678024	1.23664	0.488881	0.898405	0.520078	0.670937	0.33603	0.426213	0.660465	0.724797	0.62342	0.37446	0.596346	0.387289	0.0893531	0.419949	0.624705	0.594306	0.431745	0.588041	0.528253	0.714682	0.661746	0.864274	0.760868	0.430436	0.663676	0.643896	1.08001	0.427225	0.686791
"20506790"	-0.395311	1.09008	0.0459067	0.72551	1.02112	0.875074	0.339077	1.12025	0.549556	1.53787	1.30188	0.713898	1.234	0.600942	0.109191	1.30624	1.16709	1.30899	0.92794	0.797769	1.9766	1.73269	1.64639	1.0201	1.07963	1.34623	1.79876	0.650653	1.1359	0.555455	1.02491	0.229319	1.38937	1.32519	1.8478	1.07963	1.01444	1.34131	0.500895	0.828394
"20529788"	0.299264	1.06504	0.0459152	0.72551	0.66896	0.574584	1.04673	0.742406	0.678175	1.9059	1.2509	1.85477	0.974022	2.0645	0.799426	2.01569	0.596088	0.743427	0.46129	0.794428	0.725275	1.52471	1.51987	1.26574	0.762116	1.19447	0.801386	0.596088	2.57886	2.0666	1.35884	1.33199	1.52471	0.991353	1.31089	1.36705	0.664381	1.36003	1.16833	1.32905
"20533006"	-0.246994	0.787532	0.0459554	0.72551	0.205297	0.495588	0.364696	0.730712	1.07771	0.693063	0.755686	1.04886	0.754171	0.430719	0.615395	0.796524	0.611334	1.26274	1.22175	0.66656	1.49608	0.780774	0.708964	1.3911	0.550559	1.06324	0.812697	0.366546	0.599964	0.735708	0.274759	1.00193	0.861992	1.0472	0.790302	0.89662	0.967945	0.573876	0.60822	0.614143
"20535352"	0.256242	0.842446	0.0460295	0.72551	1.53963	0.826754	0.721735	1.26185	1.08139	0.508316	1.27398	0.56061	0.824453	1.15233	1.10209	0.793652	0.429511	0.669278	0.573931	0.396372	0.617376	0.74404	0.707701	0.696404	0.912837	1.06692	1.10777	0.649755	0.710197	0.932577	0.671061	0.981559	0.710197	0.564057	0.54912	0.968991	1.02993	0.769157	0.833651	0.840307
"20518944"	-0.193868	0.772359	0.0461248	0.72551	0.805566	0.809683	0.123238	0.722173	0.564528	0.608693	0.75423	0.641216	0.824453	0.656351	0.52816	1.06681	1.01785	1.09726	0.669117	0.774195	0.9584	0.848741	1.10696	0.94916	0.741883	0.718138	1.01505	0.53476	1.05724	0.938919	0.76498	0.463882	1.0064	1.18859	0.592696	0.810384	0.517151	0.553601	0.37898	0.789806
"20534057"	0.269246	0.683336	0.0461529	0.72551	0.404053	1.45935	0.816835	1.01677	1.42304	1.08099	0.755686	0.648507	0.554077	0.403281	0.600523	0.652396	0.593348	0.887598	0.505659	0.198919	0.158742	0.77602	0.560585	0.791589	0.280084	0.378128	0.613584	0.840307	0.439773	0.560585	0.555313	0.646882	0.610641	0.845258	0.403525	0.696008	0.674019	0.427253	0.571655	0.951865
"20518937"	-0.682252	2.67378	0.0462953	0.72551	1.75769	1.37371	2.42547	2.75425	4.77606	2.57475	1.42365	1.92958	3.70947	2.04864	0.994962	2.22364	4.04228	0.80611	3.31502	2.73183	3.79854	3.98784	3.1876	3.91983	4.05874	0.75233	2.00644	3.57233	2.97769	0.502308	2.08535	1.56005	2.51285	1.3712	2.69268	3.08083	1.8119	2.42547	4.07313	3.29302
"20525432"	-0.504789	1.71538	0.0463977	0.72551	1.72601	1.03768	1.10851	1.4006	2.00966	1.52325	2.1526	2.77463	1.18683	1.45463	0.607862	0.573537	2.43802	3.04082	1.39522	1.08099	1.74829	1.73221	1.33496	2.3474	2.07185	2.91209	1.95894	1.55247	1.62206	0.487585	0.956634	0.633985	1.95396	1.25865	1.83665	3.13739	1.37519	1.51149	1.55913	1.58755
"20529763"	0.158344	0.540913	0.0464338	0.72551	0.685779	0.386997	0.814671	0.555989	0.340463	0.643415	0.899895	0.652638	0.408501	0.456787	0.897954	0.697928	0.59277	0.556198	0.3131	0.228575	0.308206	0.408501	0.522868	0.618035	0.35659	0.333866	0.464032	0.838144	0.550316	0.929467	0.339825	0.878023	0.384295	0.35659	0.638768	0.581372	0.791589	0.389537	0.763049	0.648267
"20532759"	0.242944	0.820343	0.0465294	0.72551	0.742429	1.47019	1.03987	1.09357	0.967618	0.993776	0.704108	0.67489	0.694452	1.05369	1.09739	0.769811	0.571486	0.38981	0.686598	0.51295	1.36698	0.783239	0.378229	0.570403	0.755254	0.559067	0.794524	1.01792	1.01423	0.960942	0.717549	0.610071	0.982995	0.923104	0.788882	0.662743	1.15969	0.514226	0.992195	0.827822
"20525562"	0.339464	1.04656	0.0468412	0.728665	1.35017	0.849927	0.452843	0.712031	0.70887	1.70044	1.57015	1.98833	1.26461	1.41918	1.03988	1.53905	0.466334	1.35151	0.678992	0.557522	0.746692	1.45452	0.699949	0.731045	0.776195	0.673183	1.51495	0.87103	1.4881	0.684792	1.36763	0.797289	1.75575	1.52374	1.46925	1.20719	0.800377	1.78473	1.07897	1.09857
"20535435"	0.26224	0.945127	0.047063	0.730409	1.00729	1.06144	0.359766	1.14515	1.44596	1.30118	1.33308	1.65928	1.41431	1.17766	0.602827	0.407031	0.655405	0.652138	0.739918	0.810231	0.566745	1.14987	1.10696	0.810231	1.46492	0.544563	0.351184	0.915917	0.862542	1.68211	1.03729	0.887661	1.45244	0.412874	1.10081	0.680197	0.808574	0.537143	0.92343	1.26794
"20537438"	0.178128	0.781591	0.0473881	0.732706	1.00562	0.778109	0.810585	0.716872	1.34623	0.83154	1.01813	0.659289	0.679899	0.871907	1.11287	0.616815	0.565236	0.887598	0.913157	0.769313	0.738446	0.714557	0.628747	0.785339	0.369172	0.685569	0.626594	0.626594	0.805383	1.05034	1.32727	0.604784	0.451312	1.00789	0.59925	0.651386	0.802372	0.598645	0.531116	0.670679
"20538150"	0.340234	0.914649	0.0475098	0.732706	0.395246	0.567983	0.824803	1.56128	0.788998	1.08818	0.552531	1.10209	1.3109	2.06607	1.24519	1.51392	0.435057	0.38981	1.58319	1.08138	0.75275	0.843562	0.530989	0.645414	0.451919	0.552531	1.08251	0.585261	2.41508	0.0454905	1.36681	0.888145	1.37514	1.26398	0.809731	1.14013	1.16188	1.09178	0.749387	1.43972
"20536976"	0.231193	0.797939	0.0475412	0.732706	0.855928	0.61663	0.814263	0.937265	1.05009	0.738233	0.753115	0.648507	0.728352	0.625837	1.95918	1.23503	0.418806	0.800237	0.463561	0.546505	0.735333	0.74404	0.669117	0.791589	0.62077	0.755039	0.805383	0.837736	0.805383	1.34031	0.571933	0.597532	0.889686	0.760868	0.984892	0.602213	0.782312	0.537143	0.701027	0.81526
"20532924"	0.168024	0.725218	0.0477796	0.733463	0.757784	1.09622	1.11732	0.951009	0.805383	0.985287	0.542428	0.461868	0.378762	0.880118	0.915449	0.819127	0.3796	1.23449	0.457693	0.821277	0.751649	0.557401	0.531814	0.576123	0.403169	0.801326	0.583081	0.596856	1.09422	0.994666	0.916023	1.36816	0.849798	1.02109	0.842023	0.856772	0.791589	0.793905	0.585231	0.834439
"20536811"	0.172792	1.00209	0.0478106	0.733463	1.42325	0.801417	0.760765	1.3394	1.30059	1.74706	0.544564	0.983261	1.07275	1.30976	0.767151	1.0119	0.90891	0.58069	0.741073	0.899283	1.15748	1.64639	0.677184	0.760886	1.05163	0.751084	1.0466	0.767151	1.61558	0.804116	0.992152	0.49543	1.28409	1.00735	0.826477	1.4719	1.0328	0.542551	1.3722	1.35884
"20518442"	0.199618	0.659731	0.0484642	0.741404	1.03946	1.47768	0.611502	0.883364	0.454673	0.325366	1.00735	1.38129	0.326883	0.666573	0.188861	0.751481	0.611502	0.983518	0.40966	0.707278	0.461529	0.223432	0.565281	0.582862	0.514432	0.778222	0.420408	0.460937	0.454673	0.880654	0.934339	0.840307	0.408143	0.30992	0.585261	0.660175	0.362874	0.824547	0.992655	0.895698
"20536641"	-0.167776	0.696126	0.0485509	0.741404	0.399846	0.440657	0.410781	0.683352	0.444983	0.694626	0.845063	0.584555	0.565855	0.489214	1.10209	0.685837	0.827081	0.965933	0.827151	0.650462	0.771543	0.932882	0.547697	0.711927	0.610551	0.519284	1.37676	0.618901	0.564528	0.930257	0.877522	0.873947	0.839022	0.650734	0.91383	0.604784	0.724378	0.31075	0.689495	0.49848
"20500488"	-1.89315	4.3391	0.0488818	0.744341	0.916944	0.614258	5.28968	7.45273	0.646589	4.15003	1.57015	5.14712	8.45929	4.58011	0.660722	1.22273	8.49549	0.832965	7.82931	6.93836	5.43997	3.24891	8.81971	7.90981	8.14465	1.04897	0.968526	3.75146	3.77804	1.16427	7.07839	7.34841	6.27708	5.84106	3.07909	1.35517	0.470842	0.776481	7.46856	5.23026
"20525751"	0.238888	0.888758	0.0490439	0.744341	1.467	1.58496	1.25542	0.833241	1.29583	1.068	0.480883	0.487967	0.89749	1.10028	0.601478	1.02587	0.942445	1.15921	0.496053	0.564403	0.887284	1.0886	1.0924	0.587127	0.868935	0.704974	0.538995	0.301338	0.792902	0.674224	0.783686	0.553767	0.805383	0.791773	0.599919	1.39567	0.532216	0.765516	0.608005	0.541104
"20538279"	0.163809	0.605938	0.0492546	0.744341	0.526547	0.441965	0.915286	0.564913	0.66298	0.808588	1.27592	0.358044	0.463469	0.64523	0.687336	0.903834	0.564913	0.383959	0.663455	0.337852	0.292715	0.564913	0.564913	0.457205	0.532216	0.641105	0.382794	0.902366	0.903834	0.912685	0.562468	0.469839	0.488261	0.653764	0.388755	0.61194	0.436457	0.215587	0.187386	0.538076
"20501299"	-0.999369	2.60812	0.0493866	0.744341	0.280809	0.45466	3.78513	5.49517	0.527677	3.64985	2.43764	2.87085	2.2618	1.25322	1.10209	1.18228	2.44224	0.891826	5.52236	4.88223	5.3499	1.88297	2.46056	5.07975	2.62615	0.549876	2.09653	3.50922	0.564529	0.585859	4.5949	5.43333	5.63517	1.66473	1.20391	1.46358	1.08522	1.44095	4.36739	3.85494
"20532653"	-0.621956	2.5498	0.0494574	0.744341	1.84021	2.01382	2.71463	3.26053	1.35918	2.13767	2.00942	2.51229	3.75633	2.22373	0.365018	2.67308	3.34167	1.78675	3.17938	2.33925	3.50305	1.66355	3.29357	4.84849	3.16517	2.13681	1.6183	3.45339	1.951	1.0498	2.62511	2.95832	3.71967	2.47587	2.14627	2.88756	1.78232	1.70368	3.10019	3.04539
"20506711"	0.327527	1.34595	0.0495106	0.744341	2.91301	0.903467	1.82422	1.03105	1.66919	1.10379	1.40948	1.11615	1.02754	1.7444	1.53042	1.84385	1.6509	1.30654	0.595994	1.37514	1.29852	0.851503	0.790259	1.03584	1.27592	1.79147	0.95876	1.25539	0.912846	1.14359	1.0498	1.67135	0.899167	1.59902	0.899975	0.977915	1.63088	1.12859	0.571486	0.91755
"20506846"	0.162655	0.761635	0.0495258	0.744341	0.90305	0.704001	0.99131	0.805383	0.737291	0.83154	0.939258	0.610862	1.10051	0.784848	1.034	0.6735	0.429428	0.493915	0.527971	0.741592	0.519392	0.675949	0.987592	0.791589	0.921182	0.842633	0.503395	0.729061	0.517764	1.36832	0.981711	0.536563	0.805383	0.714323	0.888864	0.72489	1.0129	0.601553	0.869173	0.904718
"20517945"	0.168666	0.584607	0.0496951	0.745202	0.736973	0.806204	1.06652	0.553398	0.841667	0.26291	0.772336	0.468501	0.5685	0.666729	0.947515	0.33603	0.568007	0.607116	0.710008	0.372314	0.536041	0.401302	0.685766	0.395728	0.375402	0.561213	0.208063	0.582325	0.63197	0.730838	0.791589	0.471522	0.571595	0.978175	0.388194	0.607116	0.78811	0.595745	0.607771	0.623123
"20532600"	-0.210034	0.936554	0.0499446	0.747261	1.08308	0.637266	0.294241	1.09495	0.956587	0.585859	0.678571	0.826165	1.4963	0.552169	0.704056	1.06919	0.769388	1.1727	0.618925	1.06997	0.813144	1.0308	1.00591	1.16985	2.11554	0.929426	1.09913	0.704056	0.652506	0.687713	0.787857	0.755988	1.15624	0.849066	0.719268	0.809325	0.825969	0.688347	1.28368	0.604784
"20535387"	0.274112	1.43597	0.0501544	0.748718	1.60646	1.40238	1.47729	1.10717	1.55302	2.05073	1.66781	1.73703	1.09193	1.89179	1.31161	1.97913	0.781011	1.09844	0.882165	1.08099	1.46396	2.00765	1.3703	0.826423	1.54292	1.74342	1.6978	1.09193	2.05904	1.11736	1.30076	0.760405	1.83654	1.20331	1.8079	1.21744	1.5185	2.03793	2.30804	1.56722
"20500396"	0.23926	0.817105	0.0505035	0.749743	1.04238	1.10209	1.12319	0.716872	0.830443	0.654733	1.03241	0.694546	0.694177	1.10905	1.12279	1.11814	0.862874	0.66355	0.500717	0.623294	1.18349	0.888211	0.647862	1.10752	0.363817	0.634367	0.550231	0.343763	1.41547	0.881403	0.770334	0.650824	1.20674	0.785929	1.34623	1.93046	0.9036	1.35371	1.10696	0.905787
"20533891"	0.153618	0.682387	0.0505673	0.749743	0.792608	0.568371	1.0022	1.12595	0.77037	0.764783	0.755686	0.460022	0.540386	0.769928	1.03533	0.524717	0.781823	0.37627	0.403684	1.04598	0.507467	0.525189	0.654723	0.572698	0.323741	0.544564	0.756848	0.773949	0.813552	0.724483	0.756577	0.773551	0.511905	0.744	0.773949	0.538028	1.15386	1.02112	0.403269	0.53254
"20536706"	0.270536	0.787013	0.0506495	0.749743	0.486119	0.776698	1.291	0.493221	0.953701	1.04772	0.76235	0.862328	1.31692	1.09703	0.753103	1.22717	0.771345	0.61034	0.631364	0.776698	0.45435	0.532821	0.836919	0.541166	0.365417	0.342694	1.19812	0.759703	0.810938	0.912345	0.726548	0.559295	1.00735	0.335391	0.545986	0.753103	0.96603	0.769157	0.577042	0.753103
"20532784"	0.239378	0.816908	0.0507534	0.749743	0.74404	0.823654	0.832072	1.08966	0.830183	0.635695	0.52892	1.34492	0.80881	1.11466	1.14144	1.3451	1.09496	0.887598	0.653473	0.350001	0.764907	0.349374	0.825439	0.548885	0.270061	0.989414	1.03327	0.599233	0.819354	1.07681	0.569285	0.825938	0.403781	0.760868	1.01437	0.403781	1.32689	0.739604	0.783129	1.11254
"20538127"	0.269484	1.13713	0.0509194	0.749743	1.00816	0.947568	0.6222	1.18771	1.03537	1.32796	1.3047	1.85971	1.72073	1.51505	0.902424	1.83089	1.11419	0.617729	0.926102	0.861881	1.20474	1.79249	1.05012	1.1214	0.926474	0.80687	0.638011	0.968672	1.12777	0.766714	1.37178	0.635215	1.44868	0.739753	2.66399	3.07574	1.17259	1.86019	1.45576	1.63721
"20534220"	-1.28181	4.22225	0.0509991	0.749743	1.27654	1.02297	5.7864	7.09293	1.14252	4.59091	3.87997	5.77776	3.7406	5.61942	1.55433	1.49176	5.96769	0.221666	6.9603	6.37852	6.93925	3.03195	5.50458	8.12325	4.46351	4.18043	3.05501	3.53166	4.60781	1.03364	5.80554	5.92432	6.58679	4.69664	3.53806	6.59641	1.48491	4.42983	4.12405	3.89022
"20533245"	0.175644	0.749861	0.0510114	0.749743	0.914348	0.991232	1.23143	0.619137	0.46699	1.42325	0.433226	0.537651	0.611689	0.980143	0.931084	0.912013	0.816835	0.967072	0.558261	0.425742	0.627628	0.899243	0.383288	0.513776	0.749998	0.634276	0.895095	0.473254	0.358753	0.687152	0.661944	0.49801	0.578662	0.661944	0.664735	1.02629	0.680734	0.569275	0.662383	0.409103
"20533874"	0.194569	0.667929	0.0512185	0.750344	0.74404	1.17363	0.716646	0.905465	0.532729	0.948206	0.717874	0.420052	0.631304	0.739119	0.980897	0.672594	0.578897	0.39722	0.470971	0.701743	0.958375	0.452262	0.676527	0.389329	0.716872	0.506751	0.521462	0.477321	1.20625	0.700092	0.761014	0.809732	0.475039	0.62808	0.831864	0.399768	0.500416	0.990546	0.571486	0.732367
"20500422"	-1.47517	3.91471	0.0512776	0.750344	0.954885	1.10209	4.74427	7.18864	0.315196	4.28949	2.20905	4.65562	7.01215	3.61699	1.42844	0.60866	5.78553	0.395291	6.45385	6.78523	5.38942	3.39434	6.66384	6.28129	6.26943	0.711985	3.18933	4.50798	2.4435	1.08509	6.72373	7.1509	6.65942	5.67688	2.68102	4.14142	0.791589	2.13726	5.69065	5.70828
"20538049"	0.213522	0.952712	0.0518364	0.754856	0.895499	1.34053	0.409785	0.694887	0.895079	1.68424	0.843058	0.781086	0.863247	0.938472	2.24186	1.12594	0.741125	0.603807	0.812105	0.564528	0.950965	1.21488	0.714295	0.665984	0.367925	1.12585	1.53736	0.85258	0.829594	0.845469	1.1003	0.781086	1.07391	1.51587	1.57592	1.83546	1.27915	1.78728	0.942666	0.934278
"20535888"	-0.177286	0.769143	0.0520621	0.754856	0.432126	0.706331	0.706331	0.992949	0.694404	0.754823	0.508446	0.424526	0.836614	0.755713	0.675225	0.678518	0.962964	0.604784	0.798993	0.722417	1.3013	0.74404	0.680983	0.888152	1.24921	0.853977	0.736419	0.750194	0.901946	0.599238	0.364389	0.734661	0.92849	1.17228	0.42723	0.729908	0.847274	1.33161	0.468108	0.907645
"20536237"	0.222608	0.730856	0.0520794	0.754856	1.1123	1.32005	0.651382	0.865004	0.413157	0.578956	1.3671	0.96279	0.824453	0.717018	0.627615	0.666085	0.456198	0.69076	0.529818	0.618932	0.792308	0.604742	0.760297	0.358753	0.392918	0.635744	0.662667	0.931488	0.859786	0.792308	0.646494	0.701009	0.48099	0.688607	0.648352	0.659188	0.586619	0.73942	0.462726	0.472193
"20532822"	-0.222218	0.802456	0.0521189	0.754856	1.14572	0.35041	0.55617	0.716872	0.714015	0.827508	0.694051	1.00626	0.919585	0.498412	0.369866	0.4973	1.08808	0.600753	0.613048	0.809683	1.20959	0.994374	0.665084	1.55134	0.50824	1.34219	0.371914	1.20848	0.571425	0.737904	0.787557	0.581945	1.38204	1.00332	1.1183	0.909218	0.56366	0.793193	1.77191	1.35884
"20538021"	-0.165446	0.8408	0.0521528	0.754856	0.65227	0.579117	0.796322	0.587945	1.25307	0.843779	0.949388	0.686938	0.558719	0.638367	0.752523	0.798486	0.816835	1.12268	0.904203	0.800649	0.972991	1.00906	0.862818	0.790456	0.780102	0.780684	0.805383	1.43641	0.816869	0.466806	0.483383	0.752768	0.806516	0.790399	0.845038	0.764235	0.951039	0.911086	0.807607	0.840307
"20533928"	-0.177962	0.814095	0.052465	0.756118	0.597105	0.498363	0.976256	0.661657	0.607614	0.726922	0.622749	0.676552	0.917977	0.609616	1.10209	0.704464	0.820347	0.887598	0.712421	0.705064	1.28293	0.589718	1.02676	1.11403	0.856772	0.693714	1.17131	0.976256	0.700764	1.18939	0.644654	0.588564	0.467996	1.00973	0.719835	0.759634	0.833981	0.916504	0.847343	0.558253
"20538290"	0.18619	1.0411	0.0524773	0.756118	0.733493	0.620329	1.04176	0.926717	1.09234	1.53595	1.57015	1.10209	1.22957	0.795899	0.953077	2.00894	0.571486	0.554902	1.04353	0.974775	0.907967	1.45541	1.07717	1.03584	1.17161	0.618538	0.945902	1.01888	1.59286	0.902997	1.0498	0.816243	1.34615	1.04338	1.42337	1.78643	0.791589	1.54609	0.945902	0.783518
"20532946"	0.150865	0.633495	0.0525808	0.756118	0.820904	0.488534	0.705222	0.793736	0.882247	0.663346	0.587492	0.596873	0.69025	0.703712	0.69256	0.882247	0.437283	0.676452	0.814137	0.641392	0.463801	0.240847	0.275052	0.657386	0.435617	0.544563	0.669911	0.840307	0.671179	0.809571	0.472235	0.916161	0.687995	0.442099	0.901318	0.676452	0.603883	0.769157	0.600963	0.49157
"20505961"	-0.249095	1.01066	0.0528225	0.757013	0.847224	1.14506	0.615588	0.820056	0.358753	0.970157	0.751158	1.90268	1.1686	0.321092	0.824453	0.908567	1.13638	0.942984	1.11182	0.564528	0.841089	1.23909	1.89582	1.57333	1.3902	0.955742	0.848352	1.12319	1.32879	0.228345	0.382794	0.840307	0.860768	1.00735	0.733008	0.751273	0.575185	1.12431	1.10696	0.837967
"20519413"	-0.232606	1.46479	0.0530188	0.757013	0.588088	1.31778	0.758473	1.08678	2.1329	1.5465	0.829412	1.61051	1.72057	1.66776	1.35287	1.57015	1.11875	1.16286	1.18377	1.31678	1.95848	1.94749	1.64441	1.8536	2.5513	1.79864	1.09799	1.339	1.33113	1.00682	1.58726	1.14224	2.01612	1.51435	1.83473	1.28141	0.854635	1.91159	1.09131	1.04021
"20538043"	0.188933	0.970505	0.0530567	0.757013	1.34373	1.28112	0.976566	0.837753	0.984412	1.18282	1.07829	1.02919	1.32834	1.45291	0.729223	0.555313	1.08099	0.834146	0.848146	0.658635	1.06051	1.02754	0.818455	0.87528	0.981482	0.59716	0.984412	0.745698	0.644818	0.850042	0.692078	0.604784	1.16708	0.939898	0.981482	1.01161	0.791589	0.715705	0.7767	0.92739
"20536952"	-0.264113	0.786497	0.0533842	0.757013	0.481508	0.834795	0.871669	0.904801	0.383866	0.506686	0.917095	0.648507	0.432533	0.365397	1.01238	0.494042	1.08099	0.911552	0.967991	0.745907	1.01848	0.779614	1.13207	0.3598	0.823391	1.00702	0.571486	1.62434	0.619362	1.43641	0.743242	1.05896	0.767499	0.736652	0.37024	0.786163	0.382447	0.518682	0.731274	1.10664
"20504350"	0.147428	0.611412	0.0535021	0.757013	0.798553	0.889334	0.839363	0.601914	0.755071	0.426915	1.087	0.538754	0.748767	0.352969	0.297844	0.885033	0.521174	0.489827	0.7982	0.644179	0.39843	0.332726	0.656648	0.457583	0.601914	0.33603	0.571486	0.644179	0.644179	0.817555	1.0498	0.81537	0.463704	0.840519	0.470304	0.579847	0.791589	0.41568	0.650706	0.488753
"20506898"	0.26051	0.903791	0.0535863	0.757013	0.797384	0.889377	0.812912	0.921125	1.98046	0.888694	1.16062	1.15543	0.72627	0.871907	1.08595	1.11842	0.873988	1.09791	0.722461	0.548388	0.525194	0.801194	0.871907	1.0197	0.415907	1.02876	0.858727	0.518288	0.862536	1.70432	0.55139	0.432458	0.562522	1.0645	1.23426	0.852849	1.68692	1.272	0.62864	1.08243
"20515538"	0.206539	0.670379	0.0536186	0.757013	0.706578	0.685539	0.816835	0.475044	0.805383	0.794079	0.718225	0.648507	1.1686	0.499129	1.19794	0.767921	0.226959	0.954158	0.631655	0.678055	0.700443	0.365018	0.669117	0.564528	0.39559	0.507102	0.460866	0.651821	0.871942	0.700443	0.570265	0.567323	0.767921	0.723406	0.715262	0.986773	1.87846	0.799798	0.371545	0.618984
"20504594"	-0.346746	0.930743	0.0538727	0.757013	0.57011	0.366442	0.389399	0.453337	0.878239	1.35274	0.828543	0.940897	1.60555	0.625797	0.188821	0.888568	0.887234	1.16372	0.475357	0.893808	0.780162	1.92934	1.19949	0.505359	1.08099	0.851079	1.97358	1.50926	0.878239	0.678735	0.879	1.15281	1.0664	0.417804	1.02182	0.604784	0.338456	0.61	1.63576	0.781138
"20536617"	0.287616	0.862153	0.0539875	0.757013	0.996004	0.812166	0.77945	1.08497	1.05247	0.824644	0.415171	0.6711	2.06336	0.5745	1.47346	1.32424	0.726165	0.544489	0.740774	0.802786	0.781231	1.22862	0.712443	0.578001	0.783587	0.534091	0.358121	0.829835	0.636186	1.0498	1.10894	0.784808	0.960061	1.01283	0.585261	0.379337	0.78418	1.01065	0.82345	0.911965
"20534390"	0.165966	0.840443	0.0540026	0.757013	1.02112	1.37477	0.786749	0.785188	0.918743	0.483805	1.21908	1.05239	1.13852	0.822213	0.796427	0.682095	0.698268	0.818614	0.562095	1.02351	0.920879	0.560202	0.755895	0.778358	0.746045	0.728528	0.684847	0.812281	0.781105	1.08535	1.0498	0.55924	0.692022	0.668673	0.34146	1.0706	0.804898	0.507057	0.719463	0.868732
"20519518"	-1.09873	3.97508	0.0540091	0.757013	1.6197	0.951804	1.12284	4.72639	6.50493	4.40145	1.00735	4.11523	6.82847	3.09767	2.09675	4.63597	5.49867	0.589266	4.06485	5.71296	5.59206	5.75709	5.12516	4.33379	5.87769	1.15718	4.95007	5.63453	3.20155	0.920712	1.97748	2.29017	4.6653	3.32969	3.78514	4.53861	4.57258	4.16406	5.34035	4.26615
"20525481"	0.233289	0.917132	0.0540366	0.757013	1.1666	0.897661	0.91041	0.912388	0.658104	0.83154	1.65813	1.15018	1.12244	0.919999	0.912431	1.26545	1.12825	0.887598	0.814594	0.771152	0.785996	1.05998	0.517454	0.839681	0.904864	0.8662	0.571486	0.458593	1.21081	0.278778	0.839681	0.253349	1.37514	1.15283	1.64917	0.958038	1.38238	0.857135	0.327881	0.692762
"20504351"	-0.735014	1.779	0.0541211	0.757013	0.710217	0.628609	0.560202	2.0047	3.75442	1.11664	0.584525	1.40939	4.29997	0.300982	0.610146	0.95815	2.52109	0.853775	2.04086	1.66024	1.81116	3.63363	2.39227	1.5465	3.2984	1.33	2.24152	2.42868	0.849624	1.15901	0.796325	0.824696	2.41763	0.810903	0.907527	0.88988	1.86359	1.02112	2.72378	2.32668
"20538298"	-0.849066	4.1526	0.0547784	0.763965	1.8712	0.876609	4.03082	5.97113	1.27329	4.99372	6.35962	6.2347	3.25449	3.62995	1.10032	5.14096	2.2425	0.973972	6.27071	5.10563	4.88619	4.33159	5.12803	6.44797	4.66139	4.27536	4.28027	6.32202	4.13707	1.75282	5.86306	5.57881	6.5667	4.35014	5.31659	5.41453	3.89309	5.10433	6.22698	7.24547
"20534212"	-0.234075	1.87483	0.0551533	0.763965	0.866956	1.10209	1.95138	1.98478	1.42544	2.18555	1.85232	2.4561	1.88623	2.16334	1.59732	1.622	1.27534	1.32455	2.06019	1.91232	2.52604	2.70374	1.73577	3.02659	2.30356	1.89858	1.71903	1.41671	2.36573	0.230686	2.42553	1.74863	2.10363	2.07704	1.68772	2.03575	1.36799	1.83585	1.88649	1.94084
"20518861"	-0.202987	0.62962	0.0551903	0.763965	0.545082	0.616438	0.842525	0.52609	0.146125	0.395289	0.590219	0.470476	0.674074	0.576885	0.385417	0.568897	0.842525	0.609742	0.931781	0.68944	0.756528	0.848367	1.38892	0.590219	0.358753	0.354653	0.817176	0.585261	0.645427	0.469362	0.365515	0.647063	1.03304	0.56027	0.585261	0.599827	0.696674	0.686975	0.1783	0.41406
"20534227"	0.206015	0.929303	0.055202	0.763965	1.6937	0.964463	0.672389	1.04372	0.685597	1.36045	1.27592	0.819112	0.884531	0.818907	0.644475	1.52445	0.96021	0.375639	0.74716	1.10931	0.523737	1.10183	1.01666	0.931789	1.22403	0.513386	0.571486	0.840307	1.72184	0.0375225	1.37665	1.38155	0.938538	1.04032	1.31116	1.30952	0.899476	0.889458	1.12147	0.776287
"20535633"	0.217372	0.761855	0.0552217	0.763965	1.17928	0.501669	0.994222	0.744239	0.9049	1.04214	0.769448	1.33084	0.530465	0.833057	0.797086	0.819144	0.474999	0.618546	0.382006	0.809683	0.821209	0.521352	0.525777	0.655331	0.828793	0.392445	0.868064	0.939825	1.01095	0.70579	0.65483	0.565935	0.686387	0.860385	1.04888	0.547966	0.604061	0.632607	0.783391	0.854069
"20538312"	0.250356	0.986675	0.0554021	0.763965	1.96352	0.914656	0.651274	1.09587	1.18067	0.990143	0.977654	0.807109	0.983056	1.38141	1.17891	1.21797	0.693188	1.0462	0.669117	0.968286	0.867208	0.660283	1.20474	0.791589	1.05233	0.800292	1.06111	0.52362	0.943326	0.993633	0.595553	0.608669	0.805383	1.16595	0.782724	0.959239	0.736592	0.690484	0.868567	0.959239
"20533538"	-0.431436	1.36343	0.0554214	0.763965	0.231008	0.60936	0.630194	1.21884	1.97395	0.689897	0.806748	0.930078	3.84341	0.884374	0.623554	1.33113	1.92138	0.685988	1.86662	1.46136	1.80029	1.92796	1.90373	1.30225	2.85449	0.849909	1.26862	1.10717	0.805383	1.0498	0.636517	0.737804	1.7273	0.821988	0.470432	0.471613	0.99545	1.1957	2.30804	1.30354
"20515510"	-0.204427	0.789094	0.0555361	0.763965	0.6908	0.809683	0.989121	0.922988	0.564528	0.809978	0.175737	1.02906	0.532216	0.625837	0.365018	0.727599	0.743772	0.562096	1.18377	1.2524	0.31878	0.877681	1.04331	0.98474	0.83521	0.75435	0.754278	1.3853	0.564528	0.6868	0.555313	0.776193	0.424024	0.956245	0.585261	0.583223	0.791589	0.507438	0.472042	1.04747
"20506835"	0.564103	1.18709	0.0558465	0.766652	0.619557	0.809683	1.62295	0.767284	0.681382	2.12687	0.899915	2.02759	0.720369	1.00582	3.11323	3.23504	0.812299	0.763598	1.02447	1.05049	0.737904	1.74797	0.719529	1.0324	0.716872	1.12588	0.652469	0.47657	2.32932	0.978717	0.791589	2.03892	1.16073	3.76756	0.715762	4.61013	1.2579	1.6879	0.812781	0.604784
"20518623"	-0.294764	1.40252	0.0561441	0.767177	1.10852	1.07971	0.404239	1.22962	1.35172	1.63389	1.15176	1.18948	1.51878	0.713233	1.2988	2.38188	1.43362	0.741355	0.572223	1.20702	3.02022	2.2755	1.19435	1.27592	1.97911	0.836917	1.80659	2.25599	1.18637	1.57609	0.453859	0.977929	1.56027	1.13337	2.13959	1.22454	1.36001	1.36332	2.29838	1.01791
"20535176"	0.195065	0.655597	0.0562421	0.767177	0.571368	0.809683	0.934027	0.827321	0.838759	0.83154	0.56022	0.511239	0.700329	0.685225	1.10209	0.665763	0.230398	0.939575	0.31157	0.597904	0.737904	0.36343	0.931294	0.237809	0.459747	0.811598	0.424405	0.651143	0.41073	0.860638	0.602425	0.651143	0.38981	0.60729	0.220073	0.664172	0.664815	0.558359	0.382322	0.34659
"20505799"	-0.254064	0.832417	0.0563148	0.767177	0.741981	0.898291	0.413456	1.12348	0.360812	0.633271	0.753628	0.811099	0.620044	1.12693	0.66727	0.314362	1.03532	0.841925	1.80984	1.06471	0.948906	0.538534	1.10902	0.613779	1.03532	1.06948	0.826512	0.620044	0.542861	1.0498	0.745916	1.09533	1.37514	0.613779	0.826512	0.644836	1.36071	0.793735	1.30848	0.606843
"20511367"	0.234789	0.65451	0.0563457	0.767177	1.66558	1.07848	0.985346	0.587929	0.346292	0.566483	0.619986	0.666807	0.533529	0.60223	1.07848	0.531706	0.529276	0.703056	0.632072	0.564528	0.50693	0.162888	0.544785	0.564528	0.335146	1.02129	0.440441	0.440441	0.639951	1.00759	1.0681	0.432458	0.596962	0.377054	0.800847	0.558321	0.550516	0.555443	0.646909	0.409103
"20506900"	0.229479	0.80455	0.056766	0.769846	0.800839	0.872754	1.25997	1.67123	0.592505	1.09872	0.562288	0.685603	1.18633	0.639417	0.872754	0.789064	0.834559	0.24213	0.963484	0.5894	0.722955	0.916967	0.889631	0.571307	0.636489	0.763273	0.589211	0.558315	1.1018	1.0498	0.357549	0.417509	1.58028	1.00976	0.604171	0.407534	0.85166	0.791788	0.805238	0.620025
"20533404"	-0.188289	0.759109	0.0568386	0.769846	0.502712	0.566126	0.746153	1.07446	0.743004	0.641735	0.521989	0.825849	0.44052	0.604571	0.578662	0.733789	0.749962	1.00055	1.0905	0.587338	0.84975	0.899243	0.801225	0.537229	0.668348	1.22338	0.756859	1.07467	0.756859	1.38788	1.53731	1.32177	0.734701	0.560043	0.572835	0.856772	0.483692	0.727026	0.720634	0.409103
"20537854"	-0.529015	1.55552	0.0569375	0.769846	0.312829	0.681806	0.111886	1.96317	2.81211	1.56858	0.167171	1.28517	3.52494	1.21941	0.204981	1.64016	2.01988	0.620905	1.8119	2.17059	1.66512	2.38128	2.08446	1.04959	3.00524	1.62569	1.39397	2.01177	1.21239	0.469361	1.88313	1.30175	1.87583	1.00735	1.52657	1.09193	1.23433	1.26414	2.89733	1.64082
"20534878"	0.237102	1.19147	0.0570043	0.769846	1.15623	1.39177	0.849884	1.13914	1.68731	1.93291	0.834246	1.0887	0.818875	1.67706	1.70192	1.44223	0.666662	0.575274	1.27008	1.19116	1.15623	1.85971	1.10937	0.7732	0.825704	0.972873	1.67643	0.798349	1.88254	2.03737	0.798349	0.55345	1.64419	0.941726	1.32269	1.24163	1.42843	1.39579	1.31929	0.961489
"20519667"	0.147642	0.580772	0.0574212	0.773907	0.519392	0.622185	0.36692	0.52096	0.863458	0.893495	0.568188	0.759962	0.972692	0.616607	0.824453	0.3268	0.56579	0.610374	0.481618	0.356994	0.555953	0.372703	0.32586	0.6066	0.526519	0.586636	0.617884	0.476473	0.555298	1.04057	0.775877	0.543913	0.805383	0.579318	0.592109	0.225422	0.568777	0.527913	0.571486	0.644395
"20519077"	-0.180532	0.577007	0.0577754	0.775177	0.534905	0.562908	0.331061	0.327369	0.812596	0.278566	0.764276	0.310707	0.380531	0.611427	0.365018	0.561526	1.08958	0.746453	0.527971	0.580042	0.519392	0.371231	1.10696	0.193935	0.536464	1.20508	0.805383	0.324782	0.374267	0.596759	0.570827	0.604784	0.544903	0.760868	0.195074	0.609998	1.38859	1.02971	0.522383	0.409103
"20535358"	0.249065	1.18777	0.0579543	0.775177	0.968642	0.966735	0.774098	1.10765	1.23428	2.1113	1.21511	0.950843	1.84609	1.37559	1.92695	1.27032	1.02074	1.0238	1.34082	0.915739	1.34094	1.37514	1.11837	0.723485	0.962828	0.993814	1.10284	0.840307	1.54171	0.605564	0.661369	0.802816	1.54735	1.79421	2.29665	1.23234	1.07002	1.67741	1.82952	1.04648
"20517817"	0.199364	0.844491	0.0579712	0.775177	1.09208	1.10209	0.882302	0.461207	0.735487	1.29083	1.00735	1.36804	1.06025	1.32805	0.435975	0.566414	0.825329	0.560769	0.669117	0.635485	1.12192	1.25195	0.57828	0.857056	0.782339	0.610031	0.571486	0.473937	1.09216	0.908863	1.12076	1.26194	1.44061	1.00735	0.913902	0.713703	0.535925	1.38484	0.828911	0.584643
"20538472"	-0.204595	0.763288	0.0579811	0.775177	0.513518	0.675944	0.679217	0.529521	0.841411	0.822094	0.533879	0.767972	0.764576	0.507007	0.381526	0.915214	1.0683	1.20834	0.787399	0.938872	0.955505	0.968626	0.993926	0.778272	0.809205	0.646476	0.949687	0.282418	0.485844	0.739143	0.673595	0.965007	0.869731	0.569673	0.694173	0.386138	0.536445	0.447579	0.853211	0.623539
"20500486"	-1.5389	6.32706	0.0585335	0.779526	2.91355	1.06424	8.12191	8.72123	0.526678	7.83949	6.00624	7.14272	8.37269	6.00612	4.98986	4.98654	8.26573	2.07732	9.10836	8.28311	8.61806	6.38056	7.6267	8.6381	7.51971	4.31779	6.14694	8.17575	5.70864	1.37745	8.21984	8.55712	8.73859	7.87	5.25518	6.19197	2.25204	5.70538	8.79818	8.4286
"20535887"	-0.245896	0.818963	0.0586749	0.779526	0.72963	0.244525	1.02707	0.879335	0.405003	0.598844	0.755686	0.798843	1.03469	0.600989	0.51201	0.765551	0.411268	1.1239	0.807999	0.837592	0.906758	1.08099	0.816109	1.0182	0.763122	0.754802	1.17693	1.60526	0.610778	0.944644	1.52769	0.432458	1.00735	0.765551	0.631511	0.773638	0.307484	0.504883	0.74034	0.651034
"20536523"	-0.245896	0.818963	0.0586749	0.779526	0.72963	0.244525	1.02707	0.879335	0.405003	0.598844	0.755686	0.798843	1.03469	0.600989	0.51201	0.765551	0.411268	1.1239	0.807999	0.837592	0.906758	1.08099	0.816109	1.0182	0.763122	0.754802	1.17693	1.60526	0.610778	0.944644	1.52769	0.432458	1.00735	0.765551	0.631511	0.773638	0.307484	0.504883	0.74034	0.651034
"20529797"	0.146832	0.712333	0.0588767	0.779526	0.671348	0.716472	0.712158	0.821197	0.495619	0.983497	0.49547	0.752832	0.773441	1.04565	1.25404	0.707269	0.723443	0.541766	0.370349	0.681221	0.101393	0.74404	0.821073	0.716485	0.495619	0.775794	0.922075	0.773747	0.712171	0.889861	0.698378	0.944632	0.695354	0.922688	0.928778	0.756741	0.532216	1.02112	0.675811	0.604784
"20535390"	0.175521	0.772951	0.0588918	0.779526	1.00754	0.560202	0.967772	0.95798	1.19081	1.06741	0.837101	0.438272	0.853754	0.396491	1.08851	0.962701	0.810045	0.887598	0.899577	0.721847	0.600806	0.445713	0.749812	0.564528	0.415378	0.417444	0.876018	0.833517	1.10643	1.24924	0.862637	0.928304	0.886078	0.248585	0.893829	0.41762	1.16241	0.392655	0.769157	0.402313
"20536746"	-0.178554	0.815666	0.0590386	0.779919	0.694705	0.560202	1.11758	0.570627	0.55892	0.782205	0.753691	0.648507	0.846915	1.04934	0.578662	0.555313	0.994269	0.635072	1.03752	1.37514	0.688569	1.08099	0.646796	0.785981	0.536187	1.32314	1.00047	0.755175	0.659137	0.903557	1.35884	0.553841	0.982817	0.791156	0.784623	0.458539	0.934748	0.769157	0.769157	0.40812
"20536810"	0.369549	1.99707	0.059397	0.781182	4.02663	3.30666	1.60062	2.01937	1.40488	1.92929	1.69368	2.25982	1.38312	2.38417	2.48023	1.69369	2.32278	2.13628	1.71506	2.16847	1.3358	1.53836	1.2305	1.74467	1.44013	3.2472	1.75175	1.11656	2.4564	1.53373	1.02515	2.63932	0.99185	1.81804	1.79657	2.20655	1.32289	2.21307	1.31869	2.16523
"20534570"	-0.315714	0.758308	0.0594101	0.781182	0.381772	0.69019	1.25318	1.30019	0.215068	0.640494	0.473501	0.564791	0.633407	0.51622	0.0876259	0.448969	1.74602	0.413738	1.0261	1.14994	1.37716	0.493477	0.538305	1.46431	1.04617	0.404973	0.493477	0.840307	0.487213	0.806847	0.685301	1.23208	0.286851	1.30804	0.257804	0.925715	0.169842	0.33603	0.501533	0.673728
"20518823"	-0.326877	1.50116	0.0594862	0.781182	1.47533	1.14136	0.629665	0.716872	2.17224	1.16322	0.926756	2.39665	2.17224	1.74036	0.578662	0.939326	2.08885	0.873725	1.83399	1.14136	1.45935	2.19767	1.70198	2.51162	2.21307	1.37658	1.32778	1.24924	0.979844	0.900194	1.35884	1.48887	1.66025	1.37304	0.994939	1.2187	0.893824	1.62473	2.19902	1.20223
"20537986"	-0.817342	1.83195	0.0596722	0.782081	0.537375	0.560202	1.56676	1.93227	0.564528	2.95861	1.35007	0.642156	2.11649	2.04224	1.18387	1.62477	2.92537	0.723831	2.21776	1.4303	2.99394	2.20824	2.94015	4.40877	1.61868	0.862479	1.48147	3.07643	2.51223	0.566055	1.55032	1.41483	2.47161	3.42327	1.46662	2.1748	1.30249	1.77571	1.79659	2.07429
"20534584"	0.150779	0.673628	0.0600529	0.783144	0.74404	0.724039	0.641723	0.622536	0.797724	0.745896	0.865716	1.10209	0.583472	0.766646	0.728994	0.665343	0.926864	0.29889	0.409925	0.789309	0.669724	0.641723	0.669117	0.529942	0.509086	0.524189	0.475047	0.735047	0.544154	0.619694	0.490157	0.754663	0.322476	1.11738	0.68983	0.505984	0.636784	0.417551	0.334082	0.99064
"20534238"	-0.492072	1.9679	0.0601844	0.783144	1.02112	0.809683	3.13525	1.35758	0.564528	1.77356	2.44458	1.98678	1.86117	1.93543	1.95446	1.81823	1.92483	0.887598	2.51516	2.66568	2.16919	2.24867	2.77641	4.30165	2.02543	1.16199	1.76168	2.12898	1.29152	0.285463	2.21846	3.02546	2.97241	1.90474	2.05174	1.91496	1.48416	1.68545	2.42935	2.76524
"20519493"	0.519329	8.70817	0.0602354	0.783144	8.31857	8.99513	8.72186	8.37302	8.84078	10.0673	8.58932	8.68248	7.70515	9.07716	10.0274	10.2159	8.00347	6.00273	8.03991	8.53628	9.16947	9.81132	7.71361	7.83402	8.48763	9.05401	9.70932	9.02032	9.55603	9.28334	8.5347	8.15745	8.93065	9.79547	9.44167	9.2696	9.28656	9.84287	8.70428	9.15114
"20536707"	0.262582	0.787284	0.0602363	0.783144	0.906557	0.785183	1.3177	0.692371	0.9679	1.06792	0.520063	0.876527	0.841892	1.13031	0.598417	1.31806	0.792334	0.799291	0.626078	0.785183	0.31878	0.559525	0.863623	0.56787	0.376192	0.353468	1.24431	0.585261	0.825137	0.631879	0.778518	0.580284	1.00735	0.362095	0.3913	0.624539	0.888438	0.744657	0.744657	1.03481
"20533494"	-0.218365	0.718587	0.0604473	0.783144	0.533925	0.609669	0.68089	0.330611	0.417701	0.829789	0.196686	1.10209	0.532216	0.489893	1.04555	0.543834	0.68089	0.439277	1.23323	1.08099	0.568858	0.737955	0.677166	0.791589	0.579849	1.15657	0.863659	1.12319	0.462344	0.787371	0.555313	0.69348	0.38981	0.374975	0.59264	0.513734	0.528579	0.426119	0.790437	0.630198
"20537627"	0.190241	0.798389	0.060459	0.783144	0.933463	0.923429	0.810304	0.974456	0.367384	1.10629	1.37058	0.712917	1.05516	0.859885	0.831666	0.776572	0.478335	0.604784	0.527971	0.699257	0.882619	0.560202	1.09317	0.868	0.810572	0.451412	1.02664	0.436257	1.03609	0.40075	1.28051	0.835493	0.799921	0.633505	1.08099	0.763621	0.856	1.02112	0.846238	0.669195
"20500445"	-0.781439	1.77623	0.0608021	0.786059	1.02112	0.770948	2.41843	2.87595	0.926504	2.70607	0.673463	1.22679	1.02754	1.85805	0.578662	0.542582	1.31043	0.604784	5.19758	2.49782	4.87564	2.01661	1.85714	1.40062	3.19935	1.34623	1.12559	0.57157	0.565305	1.0498	2.94331	3.18311	5.42289	4.00728	0.949152	0.727494	0.662311	0.661841	1.7913	1.30932
"20534367"	-0.174063	0.836749	0.0612754	0.789719	0.416862	0.595632	0.785076	1.27586	0.798578	0.842742	0.419289	0.825013	1.1574	0.769378	0.569886	0.540898	0.617136	0.887598	0.873985	1.60919	0.753441	0.690914	1.00443	1.36042	0.941272	1.27895	0.468957	0.599067	0.560852	0.868617	0.68906	0.840307	0.623859	0.994917	0.502257	0.838834	0.766265	0.667855	0.853657	0.809653
"20519484"	0.23248	0.794997	0.0615025	0.789719	1.02112	0.617715	0.831896	0.874392	1.0886	0.481082	1.52884	1.10962	0.72663	1.06743	0.782125	0.805383	0.525539	0.352212	0.931194	0.767991	0.745435	0.828422	0.498591	0.366284	0.654	0.753605	1.10732	0.614491	1.59286	0.795418	0.661616	0.541912	0.287366	0.964331	0.789698	0.593273	0.791589	1.05035	0.994778	0.807274
"20536552"	-0.360819	3.31661	0.0615801	0.789719	1.67716	1.97259	2.39151	2.92428	3.1883	5.00079	2.73211	3.68947	3.24969	3.5271	2.78708	4.49439	2.74558	1.5327	2.85231	3.67731	4.297	4.38033	3.43773	3.66905	3.71418	3.24376	4.11811	4.29624	4.76282	1.57943	2.89645	2.45216	4.19311	4.04588	4.81986	3.23026	3.89056	4.65504	4.31295	4.70871
"20525517"	0.708196	3.70983	0.0617516	0.789719	3.40832	1.22393	4.24337	3.31253	3.6079	4.36081	4.81526	4.78373	2.87577	4.74161	5.95107	5.44284	3.02109	0.965382	4.50168	4.19588	3.87596	4.41944	1.92303	4.09922	3.61723	1.85636	4.29139	3.50215	5.38944	2.54544	3.10197	3.90264	4.27919	5.55465	5.39994	5.61392	5.73188	5.67293	4.34869	3.57651
"20534373"	-0.276402	0.968474	0.062007	0.789719	0.726569	0.809683	1.44668	1.07505	0.689166	1.08099	0.463687	0.705897	1.27003	0.72178	0.337182	0.636566	1.08099	0.847273	1.64009	1.12818	2.10374	0.7216	0.59355	1.27592	0.776212	1.34623	0.683517	1.0828	0.94317	0.368474	1.2112	1.0828	1.33749	1.15853	0.962241	0.686038	0.549972	0.855641	0.850411	0.847273
"20534218"	0.193248	0.678646	0.0620163	0.789719	0.816477	0.88212	0.544119	0.716872	0.805383	1.16675	1.00735	0.856772	0.365018	1.13031	0.595804	0.416276	0.555403	1.20681	0.473172	0.650283	0.519392	0.605003	0.3386	0.57414	0.678157	0.554175	0.37463	0.4545	0.63794	0.747516	1.05941	0.465747	0.222367	0.876588	0.852344	0.99811	0.429683	1.02112	0.643923	0.604784
"20538197"	-0.801469	4.52568	0.0620291	0.789719	3.39857	1.90007	3.99123	4.89243	1.61369	5.77468	5.79637	5.23589	4.31853	4.39666	3.20273	4.97847	5.00929	0.887598	6.34248	5.6394	5.56521	4.77859	4.46733	6.3187	4.99366	4.5283	4.52092	6.06548	5.82224	2.51737	5.92248	6.55466	6.4775	5.14217	6.54336	7.9976	5.04692	4.96143	5.68718	6.77059
"20534245"	-0.714987	4.28299	0.0622155	0.789719	1.70779	0.893858	4.15794	4.02196	1.14565	5.24285	6.0389	5.77179	4.07251	5.03749	3.86636	5.14891	4.32781	0.98647	4.4229	4.18883	5.09393	5.74369	5.31212	5.89158	4.73606	4.34936	5.10453	5.52857	4.84246	2.78672	3.89697	4.44574	5.83282	5.14533	6.10153	5.36892	4.88824	5.24018	4.92752	6.06353
"20538289"	-0.714987	4.28299	0.0622155	0.789719	1.70779	0.893858	4.15794	4.02196	1.14565	5.24285	6.0389	5.77179	4.07251	5.03749	3.86636	5.14891	4.32781	0.98647	4.4229	4.18883	5.09393	5.74369	5.31212	5.89158	4.73606	4.34936	5.10453	5.52857	4.84246	2.78672	3.89697	4.44574	5.83282	5.14533	6.10153	5.36892	4.88824	5.24018	4.92752	6.06353
"20536669"	0.155632	0.741366	0.0622713	0.789719	1.04929	0.695486	0.958009	0.651861	0.919245	0.83154	1.1467	0.847524	0.67339	0.723705	0.578662	0.754763	0.504373	0.480996	1.05251	0.45045	0.639802	0.74404	0.731781	0.684939	0.67339	0.364199	0.909677	0.726436	0.663195	0.858315	0.480999	0.423209	0.719836	0.760868	0.674391	0.996127	0.404982	0.61452	0.359082	0.725195
"20502236"	0.171238	0.900501	0.0625462	0.791697	1.34139	1.88523	1.0795	0.732133	0.779083	0.865418	1.2219	0.648507	0.565361	0.617186	0.824453	1.27328	1.13065	1.12648	0.883022	0.536373	0.733297	0.914505	0.683267	0.392976	0.732133	0.829326	0.761687	1.05486	1.23472	0.953392	0.991932	1.05421	0.604364	1.20769	0.865418	0.81869	0.576014	0.321182	0.586748	0.82546
"20524054"	0.253334	1.68703	0.0629135	0.7918	1.47395	0.89327	1.16309	1.3253	2.79127	2.45807	1.88436	2.61671	1.65642	2.08953	1.30488	2.10754	1.59586	0.87024	0.980469	1.01735	1.98084	2.47423	1.89582	2.10065	1.68943	1.29744	1.75635	1.06569	2.04569	1.0498	1.53023	1.58252	2.18013	2.4158	3.50745	2.85811	0.985042	2.69796	2.43602	1.33214
"20505793"	0.207088	0.604759	0.0632006	0.7918	0.547857	1.07214	1.02962	0.598552	0.571542	0.71322	0.544564	0.530187	0.997588	1.08469	0.227762	0.581909	0.385695	0.127323	0.669117	0.427273	0.20046	0.603353	0.490039	0.777317	0.560681	0.567439	0.599952	0.605939	0.328803	0.758582	0.791589	0.432458	0.687063	1.00735	0.605939	0.432961	0.532216	0.379181	0.797623	0.810358
"20520573"	-0.174799	0.734638	0.0632155	0.7918	0.622922	0.754006	0.920366	0.863043	0.508852	0.555383	0.713595	0.405764	0.534049	0.572312	0.365018	0.951554	0.761158	0.731743	1.31072	0.564528	0.674036	0.706373	1.05128	1.01753	0.863043	0.488887	0.918712	0.776439	0.564528	0.615533	0.735912	0.708315	0.951673	0.943481	0.768777	0.586466	0.434442	0.750839	0.364079	0.230686
"20534165"	-1.14852	7.23475	0.0633683	0.7918	4.93166	3.56952	7.93992	8.08429	1.34623	7.43589	8.31739	8.31221	8.94461	7.55735	6.37025	7.1165	7.81669	2.69839	8.83251	7.98626	8.38185	7.63087	9.29911	9.56342	8.2342	6.73142	7.57439	8.95902	7.00378	3.25503	8.23095	8.50879	8.49194	7.81043	7.3723	7.76542	7.263	7.49306	8.06359	9.16731
"20538170"	-1.14852	7.23475	0.0633683	0.7918	4.93166	3.56952	7.93992	8.08429	1.34623	7.43589	8.31739	8.31221	8.94461	7.55735	6.37025	7.1165	7.81669	2.69839	8.83251	7.98626	8.38185	7.63087	9.29911	9.56342	8.2342	6.73142	7.57439	8.95902	7.00378	3.25503	8.23095	8.50879	8.49194	7.81043	7.3723	7.76542	7.263	7.49306	8.06359	9.16731
"20518883"	-0.223269	0.858898	0.063388	0.7918	0.312829	0.81658	0.310906	0.716872	0.334438	0.63095	0.903106	0.864452	0.652815	0.900217	1.19287	1.33113	0.802893	1.20895	0.935414	0.817363	1.20474	1.04666	1.14021	0.798486	0.716872	1.19232	1.0498	0.732681	1.31719	0.737904	0.541371	0.579877	0.777259	0.783125	0.850904	1.28457	0.554473	1.10176	0.718906	0.610217
"20534569"	0.184015	0.662313	0.0634655	0.7918	1.17972	1.29768	0.431078	0.555201	0.643711	0.711555	1.27592	0.747911	0.423355	0.479221	0.662782	0.643711	0.915089	0.725927	0.386138	0.662782	0.421642	0.258866	0.767371	0.244597	0.587748	0.88323	0.571486	0.418785	0.662782	0.888131	0.658175	0.993227	0.492672	1.29286	0.683515	0.604784	0.889843	0.635397	0.775594	0.707646
"20519585"	-1.01766	3.45716	0.0636663	0.7918	0.675318	1.31902	1.97342	4.18854	6.41727	3.54937	1.25487	1.59188	6.13748	3.12971	1.47889	3.66416	4.55666	0.698201	3.21541	4.7317	5.19651	5.35521	4.92407	3.73756	5.52493	0.88821	4.11157	4.65186	1.57866	0.669183	0.98108	2.18538	4.59844	2.63289	1.34623	3.32497	1.74318	3.04807	5.2403	3.91902
"20532601"	-0.197494	0.929453	0.0636788	0.7918	1.07706	0.631252	0.307811	1.08894	0.933375	0.579845	0.672556	0.839735	1.49029	0.558308	0.698042	1.09125	0.841116	1.08719	0.592618	1.06396	0.684443	1.02479	1.02693	1.16384	2.12911	0.933249	1.09312	0.698042	0.788346	0.720868	0.774553	0.786846	1.11988	0.843052	0.768248	0.803311	0.507073	0.69217	1.27767	0.823271
"20535188"	0.130781	0.636378	0.0637436	0.7918	0.599137	0.638146	0.854377	0.596654	1.03773	0.646235	0.635469	0.736555	0.49758	0.625837	0.861996	0.691501	0.718793	0.887598	0.703071	0.44079	0.950965	0.365018	0.503316	0.542889	0.392708	0.446522	0.398972	0.501206	0.60207	1.31619	0.620053	0.709545	0.658407	0.337114	0.824453	0.506742	0.611961	0.574685	0.217908	0.668771
"20534369"	-0.143955	0.78499	0.0640553	0.792929	0.686415	0.513655	0.730343	0.682648	0.988765	1.08099	0.558026	0.429735	0.749043	0.625837	0.53516	0.975524	0.571486	0.403374	0.784805	0.993065	1.20474	1.29551	0.639504	0.791589	0.997428	0.783669	1.0498	0.768644	1.23237	0.010275	0.791589	0.840307	0.815599	0.738695	1.26438	0.38981	0.746729	0.360638	0.408669	0.788167
"20500724"	-0.884234	2.62639	0.0641161	0.792929	0.74404	0.483391	1.67346	5.81677	0.652032	1.23821	2.0288	4.00878	5.85235	2.35442	0.553677	0.805383	3.35988	0.999374	4.56835	4.59577	3.60804	1.1685	5.25339	4.73545	5.20824	0.753238	1.1813	1.39059	1.16158	0.84968	4.95221	5.32502	5.69713	1.93116	1.83473	1.57112	1.08032	1.52151	4.49445	4.59966
"20506875"	-0.156885	0.546637	0.0641917	0.792929	0.59397	0.343514	0.560202	0.31878	0.360186	0.632848	0.44979	0.290277	0.533649	0.420309	0.495827	0.618983	0.572919	0.510011	1.08899	0.410608	0.733485	0.560202	0.686145	0.849445	0.530473	0.683449	0.488652	0.386569	0.606691	0.737904	0.85111	0.254215	0.578662	0.808657	0.490488	0.391243	0.592897	1.02256	0.372978	0.745534
"20521841"	-0.122712	0.690329	0.0643553	0.793476	0.630325	0.671135	0.550354	0.707024	0.695556	0.50984	1.09312	0.480846	0.21623	0.683825	0.64318	0.666247	0.816835	0.877751	0.463561	0.920617	0.737904	0.475952	1.13595	0.554681	0.707024	0.889156	0.60048	0.840307	0.622574	1.2536	0.619832	0.657499	0.447798	1.05628	0.436064	1.38045	0.791589	0.557516	0.571486	0.730481
"20525527"	0.170155	0.760614	0.0645312	0.793518	1.26073	1.45935	0.560202	0.708702	0.72473	0.451852	0.70719	0.856772	0.607733	1.35575	0.89997	0.555313	0.736182	0.767233	0.455391	0.517633	0.415651	0.527466	0.831565	0.43427	0.43427	1.42174	0.805383	0.759655	0.2781	0.900353	1.00131	0.680301	0.571414	0.329619	0.93386	0.70485	1.00034	0.33603	0.75309	0.596615
"20533438"	0.142668	0.557445	0.064597	0.793518	0.575805	0.819651	1.031	0.716872	0.557687	0.710181	0.608797	0.574335	0.308091	0.750547	0.429252	0.463124	0.424874	0.639903	0.519975	0.527246	0.703269	0.605829	0.529218	0.41861	0.574335	0.400263	0.079161	0.410645	0.684023	0.737904	0.543894	0.340269	0.638518	0.410669	0.675445	0.38981	0.798556	0.33603	0.521462	0.465516
"20533480"	-0.254045	0.843319	0.0647334	0.79373	0.551514	0.609832	0.560202	0.550573	0.847468	0.665241	0.803213	0.643709	1.06962	0.314324	0.935789	1.04407	1.43898	1.66579	0.505647	0.803213	0.758076	1.01454	1.41238	1.10962	0.629251	0.645453	0.805383	0.85576	0.629251	0.737904	0.597399	0.843469	1.34949	0.794286	0.61139	0.660308	0.65882	0.783667	0.858421	0.679601
"20517696"	0.220229	0.678815	0.0649923	0.795439	1.02112	0.612992	0.75676	0.351882	0.644758	0.504642	0.788435	0.987761	1.25149	0.486162	1.42296	0.638194	0.365018	0.773272	0.145267	0.219311	0.820786	0.626646	0.535806	0.391502	0.417889	0.778222	1.08255	0.668143	0.805383	0.677829	0.791589	0.604784	0.578662	0.621757	0.435984	1.34502	0.615097	0.608533	0.571486	0.455507
"20525385"	0.247738	0.963061	0.0653226	0.797736	0.981833	1.16695	0.560202	1.96069	0.802321	0.878921	0.898369	1.81427	1.16088	1.23433	0.824454	0.759935	0.771387	0.855957	0.853315	0.707211	0.802768	1.08344	0.899056	0.975788	1.09457	0.728762	0.528585	0.76946	0.948065	0.880587	0.620177	0.402712	1.19155	0.998661	1.41109	0.788983	0.975788	1.06456	1.07995	0.646896
"20533244"	0.168516	0.847877	0.0654197	0.797736	1.05629	0.560202	0.687815	0.640119	1.69536	0.655907	0.990826	0.651438	1.49057	0.625837	1.06831	1.06295	0.569073	0.602501	0.467139	0.775902	0.954543	0.614146	0.789726	0.568106	1.40635	0.802257	1.01602	0.597663	0.764705	1.05273	1.0498	0.432458	0.771602	0.888481	0.582934	0.607068	0.659829	0.987341	0.652167	0.412033
"20538112"	-0.790342	2.23945	0.0656139	0.798084	0.629684	-0.0323517	3.43947	3.73984	1.44015	1.75062	1.6014	2.291	3.87889	0.729231	1.65359	1.00979	3.14965	1.62309	3.20599	2.10371	3.58144	1.57278	3.22815	5.31942	2.7624	0.544563	1.79925	2.72498	1.57605	1.48088	2.34383	3.11027	3.1383	1.92069	2.03247	1.40133	1.30707	0.879449	3.54358	3.70757
"20518632"	0.190782	0.849903	0.0656879	0.798084	0.721517	1.28113	1.17554	0.874014	1.28298	0.608693	0.692436	1.10209	0.623664	1.37316	0.571474	1.03685	0.790045	0.831701	0.669117	0.783087	0.674654	0.688143	0.887675	0.979947	0.584561	0.596909	0.750523	0.817784	1.14125	0.737904	1.35884	0.432458	0.67011	0.813213	0.550582	0.696232	0.735692	0.76197	1.05106	0.627661
"20537875"	0.205234	0.775733	0.0658425	0.798149	1.27582	0.384972	1.30708	0.573476	0.748418	0.939548	1.00735	0.870952	0.548908	0.880533	1.2101	0.793053	0.559156	0.508344	0.777124	0.819224	1.14938	0.73171	0.393586	0.683063	0.443557	0.778222	0.619714	0.614312	0.874572	0.823807	0.791589	0.616348	0.91339	0.372933	0.490079	0.788674	1.15638	0.975971	0.359215	0.614312
"20538313"	0.220599	1.06101	0.0659964	0.798149	1.02112	0.845194	1.12756	1.35794	1.23566	0.83154	1.31807	0.878606	1.05804	1.4937	1.46548	1.42276	1.08099	1.55003	0.704627	1.05656	0.92653	0.899243	1.06916	0.812578	0.780266	0.855289	1.05244	0.620772	1.02537	0.71347	0.8271	0.795848	0.7532	1.01561	0.895987	0.817861	0.97043	1.01721	0.787671	0.875818
"20518785"	-1.22352	5.2635	0.0660529	0.798149	0.580584	1.45625	6.25648	3.8354	2.03869	6.47996	6.52693	6.2346	3.02396	5.14511	6.64152	7.60138	5.97973	0.690661	6.993	5.70057	7.3572	7.09999	7.04427	7.01815	6.18624	3.16939	5.48912	7.77474	5.80872	0.756588	5.64344	6.26381	7.33544	6.00155	8.24973	6.96637	7.23053	7.17325	7.34046	8.63607
"20517815"	0.16395	0.580725	0.0661857	0.798305	0.73165	0.809683	0.772647	0.537538	0.52834	0.424314	0.986451	0.812585	0.641578	0.598299	0.603693	0.505617	0.32083	0.560597	0.463561	0.58956	0.762936	0.210803	0.470259	0.220617	0.52834	0.545461	0.761195	0.550835	0.58956	0.710366	0.764051	0.474654	0.242939	0.7859	0.372442	0.604784	0.816621	0.492955	0.613682	0.272881
"20533736"	-0.190002	1.01553	0.0667076	0.800438	0.822251	0.343514	0.555539	1.14515	1.10577	1.19027	0.459181	1.30574	1.17354	1.43844	0.571073	0.935922	1.07165	0.444435	0.860155	0.94268	1.03172	1.72294	0.91168	1.56974	1.44159	0.887899	1.03298	1.40894	1.29353	1.14333	1.18055	1.26501	1.57538	0.772402	0.821739	1.51884	0.532216	1.76826	0.951842	1.09717
"20535175"	0.20349	0.721858	0.0670526	0.800438	1.10982	0.963628	0.560202	0.968332	0.641531	0.920242	0.643447	0.29066	0.620918	0.561602	1.51242	1.09044	0.396085	0.730888	0.553015	1.08099	0.727766	0.50469	0.574985	0.634879	0.368365	0.544564	0.641531	0.683597	0.319827	1.52586	0.881043	0.590779	0.41481	0.58638	1.07085	0.700062	0.620918	0.635963	0.358346	0.498557
"20519515"	0.218352	0.89546	0.0670688	0.800438	0.961247	0.931407	0.422831	0.877389	1.34623	0.915975	0.840121	1.48633	1.48662	0.992936	0.908888	0.885661	0.943623	0.689219	0.853282	0.350675	0.649128	1.08099	0.359486	0.689101	1.64639	0.480642	0.912431	0.780432	0.889817	0.44493	0.912431	1.04221	1.37514	1.00735	1.08099	0.941207	1.46681	1.27592	0.58579	1.05455
"20533699"	-1.16827	4.29498	0.0671645	0.800438	1.40195	1.08654	1.76083	5.27874	7.15538	4.74775	1.00609	3.06692	6.85497	4.25643	2.9311	4.98345	5.73035	1.09345	5.2158	5.94577	5.54279	6.54507	5.02754	4.47229	6.49394	1.20436	5.59478	5.68328	2.7795	0.925039	3.96393	4.29527	5.1262	3.42233	4.09263	3.82133	3.40516	3.83155	6.02579	5.00263
"20535799"	-0.266096	0.938234	0.067366	0.800438	0.74404	0.809683	0.590287	0.680406	0.793443	0.642413	0.801573	0.497738	1.24647	0.509354	1.13217	1.21465	1.37995	0.618725	0.959044	0.824135	2.23724	1.02252	0.836139	1.08173	1.32181	0.778222	0.991332	0.804539	0.594614	0.783791	0.791589	0.804539	1.42103	1.00735	0.417432	0.833699	0.578102	0.764264	1.33113	1.0401
"20538156"	1.10924	3.11761	0.067625	0.800438	2.76043	0.809683	2.39975	4.61121	0.564528	5.01332	6.31678	6.54061	2.36802	4.16168	3.39778	5.12299	1.48975	1.34054	3.83631	2.40289	1.35655	3.81773	1.02357	2.36158	3.02801	3.29391	4.29265	2.51243	6.53781	1.38763	3.42332	3.95765	2.34939	5.36055	4.07699	6.46157	2.29437	5.43076	3.26298	3.41577
"20535800"	0.374689	2.44689	0.0676595	0.800438	2.42696	2.27384	1.93768	1.477	3.04327	3.10887	2.50411	2.85269	2.41385	2.95234	3.08143	3.53876	2.14502	0.737793	2.16642	2.11219	2.89281	3.04062	2.30537	2.1306	2.54273	1.69769	3.23625	2.10704	3.18043	1.43987	2.11003	1.97916	3.02429	3.26139	3.02145	3.15086	3.13375	3.23798	2.68784	2.30207
"20536520"	0.374689	2.44689	0.0676595	0.800438	2.42696	2.27384	1.93768	1.477	3.04327	3.10887	2.50411	2.85269	2.41385	2.95234	3.08143	3.53876	2.14502	0.737793	2.16642	2.11219	2.89281	3.04062	2.30537	2.1306	2.54273	1.69769	3.23625	2.10704	3.18043	1.43987	2.11003	1.97916	3.02429	3.26139	3.02145	3.15086	3.13375	3.23798	2.68784	2.30207
"20533788"	0.153652	0.726084	0.0677122	0.800438	0.668119	0.958411	0.955494	0.651166	0.703188	0.704921	0.683223	1.03517	0.628444	1.02135	0.920682	0.704754	0.886638	0.734163	0.60222	0.484044	0.452477	0.657388	0.817844	0.508194	0.856772	0.778222	0.518735	0.494396	0.522832	0.969318	0.651541	0.392875	0.486038	1.33532	0.973895	1.23338	0.446143	0.702243	0.688673	0.505331
"20534133"	0.153652	0.726084	0.0677122	0.800438	0.668119	0.958411	0.955494	0.651166	0.703188	0.704921	0.683223	1.03517	0.628444	1.02135	0.920682	0.704754	0.886638	0.734163	0.60222	0.484044	0.452477	0.657388	0.817844	0.508194	0.856772	0.778222	0.518735	0.494396	0.522832	0.969318	0.651541	0.392875	0.486038	1.33532	0.973895	1.23338	0.446143	0.702243	0.688673	0.505331
"20533378"	0.142478	0.758761	0.0681372	0.800438	0.725486	1.07493	0.79828	0.796442	0.69562	1.04337	0.73944	0.664977	0.977975	0.832193	0.805899	0.805383	0.353234	0.890462	1.01999	0.779284	0.740768	0.649516	0.275052	0.783699	0.786822	0.524692	0.753833	0.692912	0.536055	0.814227	0.155392	0.791989	0.757421	0.748797	0.372382	0.264924	0.54288	0.40596	0.463626	0.921822
"20519675"	-0.182478	0.649287	0.068291	0.800438	1.00594	0.63984	0.337829	0.547029	0.146125	0.269976	0.536041	0.464833	1.01698	0.638819	0.564612	0.528557	0.7082	1.23587	0.499273	0.795633	0.737904	0.936567	0.606076	0.57751	1.26187	0.451116	0.478039	0.598243	0.57751	0.568061	0.476539	0.825121	1.16204	0.145093	0.451335	0.511337	0.444198	0.521956	0.905871	0.797311
"20532688"	0.282065	1.45358	0.06832	0.800438	1.06919	0.667655	1.20083	1.68816	1.50618	2.6096	1.42055	1.92826	1.58634	1.48371	1.83805	2.13684	1.34623	0.836622	1.85921	1.3129	1.82394	1.53836	0.993664	1.48266	1.12906	0.668268	1.2781	1.48157	2.03967	1.75642	1.92579	1.3114	1.26579	1.45416	1.90702	1.84376	1.47502	1.32323	1.71047	1.41407
"20532992"	-0.169454	0.829958	0.0685413	0.800438	0.519392	0.552546	0.930242	1.07148	0.556872	0.816228	1.01065	0.761914	0.532216	0.658243	0.809141	0.723843	0.56383	0.756086	0.895018	0.735264	1.06437	1.3525	0.871907	0.791589	0.830279	0.778222	1.38344	0.953714	1.46135	0.851311	0.66872	0.566675	1.09936	1.10758	1.173	0.696793	0.645623	1.02412	0.705703	0.932316
"20520332"	-0.738041	3.48713	0.0688609	0.800438	2.33474	1.0806	1.81288	5.10237	5.49788	3.99285	1.91703	2.7104	4.77266	2.05079	2.66106	3.48411	4.77649	0.495251	4.56752	5.0977	4.04987	4.89504	4.7225	3.3908	4.86713	1.00351	3.57122	4.83684	1.88166	1.04607	2.52833	2.25943	3.70002	2.34782	2.69176	4.10869	1.07726	3.01886	5.19894	3.47325
"20535375"	0.159685	0.785814	0.0688934	0.800438	0.885954	0.844511	0.816835	1.07918	1.05739	1.02618	0.897601	0.74275	0.738704	0.767747	0.506932	1.02409	0.571486	0.887598	0.669117	0.620339	0.661306	0.702116	0.559361	0.760084	0.298609	0.756067	0.862384	1.12319	1.0498	0.611271	1.35884	0.542207	0.770102	0.697228	0.824453	1.13715	0.816525	1.28381	0.878906	0.805026
"20517708"	-0.21471	0.986079	0.0688944	0.800438	0.368705	0.852111	1.1652	0.881965	0.738461	1.13687	0.790871	1.14648	0.95982	0.625837	1.15796	0.720406	0.816835	1.6237	1.04852	1.21636	1.51523	1.86552	0.669117	1.07827	0.912648	0.471397	1.31835	0.585261	0.861259	1.09223	1.14236	0.647212	1.17244	0.918183	0.607975	0.760389	0.575111	0.57957	1.28583	0.896184
"20517907"	0.261321	9.48759	0.068926	0.800438	9.78578	9.69005	9.16503	8.38323	9.73225	10.2607	9.59423	9.913	9.17078	10.3034	9.63434	9.78621	9.42867	8.55076	8.74779	8.69829	9.32085	10.2564	9.42985	9.05758	9.77063	9.94653	9.74799	9.32781	10.3883	9.84729	8.88003	8.19739	8.86613	9.83247	10.2669	9.76429	10.0084	10.2286	9.60791	9.46575
"20535392"	0.232316	0.938277	0.0689545	0.800438	0.419506	0.512686	1.49289	1.18413	1.98046	1.11998	1.41674	1.28785	0.725936	1.01272	0.863437	0.636886	0.734611	0.496486	1.03003	0.809683	0.660206	0.938226	1.01272	0.932404	0.857687	0.905481	0.756307	0.731578	1.43781	0.835922	0.932404	0.711461	1.17194	0.921873	1.22181	1.21769	1.44191	1.27592	0.938047	0.90916
"20500124"	-0.213618	0.782271	0.0690234	0.800438	0.817945	0.680412	0.43093	0.612789	0.930099	0.83154	0.565412	0.67765	0.27455	0.872641	0.0595896	1.35198	1.08099	1.09362	0.280441	0.823328	1.20474	1.35206	0.689965	0.435257	0.856772	1.0449	0.94572	0.861156	1.0498	1.0498	1.22957	0.500702	0.834526	0.981427	0.853597	0.856772	0.791589	1.04197	1.22705	0.409103
"20506794"	-0.192169	0.593217	0.0690697	0.800438	0.535337	0.615087	0.324848	0.325925	0.162071	0.838686	0.174316	0.655652	0.630265	0.707731	0.384473	0.611194	0.744359	0.437808	0.676262	0.384028	0.786789	1.10735	0.887852	0.627413	1.11175	0.263554	0.611194	0.63326	0.860268	0.396886	0.361125	0.254215	0.384473	0.808866	0.824453	0.662584	0.580214	0.604981	1.25866	0.966822
"20537083"	0.208476	0.934874	0.0690781	0.800438	1.62758	0.809683	0.649551	0.949089	1.13009	1.08099	1.08039	0.980922	0.955309	1.53854	0.532134	1.13508	0.964191	0.714513	0.836233	0.65077	0.833761	1.18544	0.592614	0.877831	1.14297	0.660733	0.818865	0.689721	0.949096	0.555604	0.626018	1.47243	0.625314	0.857058	0.910696	0.556926	0.884937	1.36217	1.33113	0.92655
"20537872"	-0.197791	1.07483	0.069216	0.800438	1.04365	1.08568	0.799975	0.987633	1.08418	1.06027	0.518045	0.648507	2.23124	0.660617	0.560931	1.03044	1.31971	1.1664	0.945109	1.28481	0.985744	1.57314	0.651385	1.07062	1.55192	1.05702	0.778864	1.69994	1.3258	1.08458	1.34111	1.07991	1.08137	0.834114	0.859233	1.07991	1.05648	1.58128	1.41239	1.1163
"20534804"	0.166233	0.649912	0.0693606	0.800438	1.06248	0.837889	0.628028	0.360139	1.01125	0.728107	0.667569	0.505495	0.64017	0.831709	0.762308	0.761184	1.02271	0.63299	0.2913	0.666671	0.630445	0.257559	0.497567	0.832948	0.532589	0.750435	0.20853	0.477802	0.380245	0.675233	0.545696	0.551872	0.282351	0.667569	1.083	0.856772	0.648578	1.06248	0.626146	0.656024
"20538208"	0.340393	1.02267	0.0693681	0.800438	0.589678	0.343514	1.48923	1.45793	0.45537	0.840748	1.95904	2.16896	0.848747	1.5192	1.13124	1.51076	0.34694	0.387965	2.12114	1.37514	0.869852	0.601933	0.631372	0.953424	0.866564	0.34523	0.973901	0.756241	1.00939	0.0375226	1.35884	1.54993	0.907397	1.69458	0.207003	1.02529	0.223873	1.48449	1.43143	2.10388
"20500484"	-1.7162	5.86716	0.0696316	0.802089	0.560442	0.914369	7.33456	8.33614	1.97645	7.50293	4.51261	7.34416	8.82465	5.91054	2.70553	4.18637	9.00123	0.928325	8.45144	8.3172	7.82837	6.58656	8.65713	8.16398	7.82932	2.13559	5.24412	7.55986	5.26569	0.299063	7.47731	8.73576	8.78749	8.09222	5.05638	5.96882	2.74202	5.17783	7.60682	7.41013
"20518450"	0.181579	0.645263	0.0699152	0.802601	0.893326	1.41162	0.432405	0.45111	0.562574	0.606739	0.934743	0.404122	0.669117	0.956734	0.822499	0.687643	0.63695	0.670249	0.495543	0.681887	0.610108	0.544075	0.284353	0.562574	0.669142	0.544564	0.523756	0.430482	0.98444	0.610108	1.04785	0.433272	0.405089	0.553359	1.15558	0.783842	1.15558	0.410615	0.170178	1.05084
"20532859"	0.198342	0.752783	0.069947	0.802601	1.13671	0.516356	1.12319	1.02348	0.700193	1.01896	0.717406	0.573961	0.500683	0.576123	1.58234	0.754033	0.707151	0.816501	0.599226	0.60501	0.746292	0.485655	0.603199	0.564528	0.716872	0.49541	0.734285	0.76921	0.730836	0.845129	1.28429	0.542752	0.964763	0.714694	0.514164	0.652099	0.925426	0.707125	0.524515	0.553435
"20525611"	-0.698807	2.32026	0.0700989	0.802601	0.853406	1.04687	1.05398	0.755338	4.79729	1.5465	1.32604	2.88286	3.84647	2.70607	1.04687	1.78863	3.69125	1.13572	1.8732	2.08339	2.80691	3.51497	3.55292	2.79927	3.82242	1.94033	1.69397	3.12165	3.48271	1.29244	1.09992	1.16339	2.63932	1.30039	3.42386	3.24452	2.18135	2.79149	3.09443	1.61859
"20537488"	-0.167914	0.857136	0.0703565	0.802601	0.791802	0.53136	0.787993	0.707945	0.805383	0.83154	0.87289	0.587919	0.824453	0.625837	0.608735	1.30229	1.44336	0.887598	1.13505	0.786426	1.19468	0.927911	0.835638	0.542624	1.08099	0.778222	0.840304	0.840307	0.489832	0.56523	0.791589	0.497932	0.718136	1.28563	0.595134	0.604784	0.791589	0.508301	0.699871	0.409103
"20533022"	0.153546	0.698385	0.0707338	0.802601	0.524072	0.39618	0.816835	0.710942	0.62325	1.08099	1.06002	0.857749	0.669117	1.18297	0.824454	0.555313	0.641504	0.605762	0.674803	0.396584	0.737904	0.57626	0.871907	0.791589	0.411419	0.602891	0.572464	0.57626	0.57906	0.680604	0.86767	0.605762	0.631328	1.01901	0.637928	0.604784	0.854671	0.589809	0.582787	0.664976
"20534035"	0.168789	0.725177	0.0707969	0.802601	0.914612	1.45935	0.560202	0.50353	0.98972	0.451852	0.759789	0.831063	0.402658	1.06066	0.871538	0.909883	0.634821	0.57456	0.444344	0.499582	0.668254	0.52857	0.600152	0.776259	0.647221	0.948794	0.819253	0.547574	0.805383	0.639933	0.55606	0.417768	0.937699	0.691218	0.585261	0.819223	0.714772	0.951472	0.421998	1.02506
"20536635"	0.114409	0.565265	0.0708063	0.802601	0.750018	0.742586	0.749737	0.522504	0.753734	0.46185	0.541882	0.58141	0.542214	0.634096	0.610649	0.578953	0.375016	0.537687	0.699353	0.525235	0.529389	0.554223	0.479359	0.364732	0.547959	0.344288	0.554223	0.585261	0.813641	0.823373	0.799848	0.610763	0.578953	0.744518	0.518164	0.630343	0.543953	0.54888	0.670781	0.613043
"20518841"	0.177639	0.907245	0.0708531	0.802601	0.913268	1.09531	0.560202	1.13837	0.633085	1.29664	1.10363	1.13035	1.1131	0.625837	1.61845	0.724541	1.00589	0.812497	0.906379	0.559828	0.547655	0.913268	0.838344	1.30419	0.649455	0.364294	1.079	0.840307	1.42056	1.18655	0.908828	0.957547	1.00057	0.932248	1.17393	2.63445	1.41064	1.02112	0.798359	0.578331
"20500483"	-0.156342	0.812295	0.070933	0.802601	0.519392	1.02909	0.469866	0.937265	0.712402	0.516115	0.723004	1.26828	0.751456	0.550373	0.800692	0.531551	0.701799	0.887598	1.15534	1.08099	1.11238	0.604137	0.964424	1.52206	0.698409	0.471566	0.609034	0.877855	0.84293	0.230686	1.02604	0.877855	1.76485	0.599249	0.5615	0.783775	0.791589	0.208999	1.005	0.44665
"20504403"	0.199115	0.67164	0.0711855	0.802601	1.02112	0.809683	0.407252	0.968837	0.805383	0.83154	0.207144	0.856772	0.532216	1.43641	0.572636	0.805383	0.640526	0.604784	0.341998	0.418434	0.519392	0.383893	0.620089	0.791589	0.355907	0.544563	0.797985	0.845834	0.398726	0.820309	0.791589	0.687189	1.04732	0.625276	0.371545	0.896745	0.861552	0.607106	1.02973	0.491507
"20506768"	-0.182348	1.08979	0.071404	0.802601	0.74404	0.782458	1.53086	1.21897	0.641978	1.04837	1.22418	0.674231	1.68274	0.542193	0.587275	1.30609	0.805737	0.714095	1.17267	1.59197	0.939867	1.22353	1.09416	1.03584	2.13505	1.0449	1.26483	1.14892	0.58101	1.37409	0.766547	0.828126	0.831107	1.21405	1.34623	0.411118	0.749043	0.857718	1.85524	1.16459
"20525614"	0.225213	0.817999	0.0714886	0.802601	0.447724	1.23698	0.695097	0.647401	1.58222	0.743588	0.886736	1.24234	0.599094	1.28635	0.782404	1.01732	0.499913	0.739679	0.783433	0.745508	0.913449	0.496027	0.825165	0.321237	0.851767	0.423951	0.805562	1.05902	0.741208	1.0498	0.727414	1.63852	0.332225	0.592829	0.699578	0.545858	1.02567	0.883474	0.451983	0.643178
"20538179"	0.193614	0.847203	0.0715518	0.802601	0.670579	0.605137	0.920832	1.65765	0.999557	0.876475	1.08476	1.6237	0.636213	0.598907	0.869389	0.784912	0.524446	0.38981	0.839696	0.562412	0.623389	1.12593	0.714052	1.43535	0.827918	0.52692	0.745569	0.689259	1.1538	0.67809	1.54973	1.20609	1.22102	1.0255	1.08099	0.619409	0.357382	0.709343	0.960047	1.35884
"20517697"	-0.219546	0.67938	0.071613	0.802601	0.742958	0.353072	0.349839	0.511424	0.540443	0.633684	0.554122	1.078	0.506337	0.421866	0.58822	0.555313	0.571486	1.19701	1.14043	0.809683	0.736823	0.409057	1.07587	0.992504	0.622135	1.06989	0.454937	0.390009	0.779504	0.469362	0.543783	0.578905	0.399368	0.511973	0.198419	0.578905	0.307484	0.562133	0.345666	0.613061
"20532683"	0.491523	3.48528	0.0719335	0.802601	2.80294	2.34003	2.75502	4.4617	1.62619	4.77806	5.40714	4.90659	4.25748	3.95553	3.36716	4.11462	2.30509	2.22091	3.89463	3.21149	2.58792	4.0331	3.46937	4.27958	3.81349	2.70935	3.73476	2.61448	4.17117	2.03987	3.40351	4.47471	3.89995	4.38872	3.28615	5.59927	2.76958	3.76772	3.33236	3.19877
"20533151"	0.196308	0.84248	0.0720915	0.802601	0.867553	0.779816	0.816835	0.923707	0.67942	1.52185	0.831672	1.2256	0.575696	0.686056	1.10935	1.27005	0.575696	0.857731	1.05806	0.546708	0.861418	0.779948	0.784008	0.91655	0.403256	0.893114	0.775516	0.479909	1.30126	0.345577	0.761722	0.562647	1.25585	0.875759	0.4005	1.06745	0.761722	1.02112	0.582224	0.200819
"20537991"	0.206031	0.656767	0.0721057	0.802601	0.68474	0.604673	0.611308	0.754927	0.619912	0.531135	0.604673	1.10209	0.852475	0.4435	1.47456	0.833404	0.626177	0.491375	0.713787	0.967584	0.31878	0.39304	0.603262	0.609199	0.403424	0.572585	0.332519	0.613283	0.410347	0.63471	0.791589	0.634781	0.479067	0.735397	0.379735	1.0891	0.791589	0.769157	0.319572	0.634781
"20538008"	0.198226	0.770798	0.0721125	0.802601	0.942379	1.17487	0.738092	0.913054	0.394076	0.681478	1.04267	0.569764	1.16946	1.55403	0.630957	0.628098	0.606809	0.640107	0.71302	0.820358	0.514962	0.816825	0.893774	0.813987	0.608212	0.579887	0.614477	0.437803	0.789167	0.718821	1.04105	0.628641	0.813853	0.294678	0.76869	0.462595	0.820358	0.769157	1.01862	0.481887
"20537618"	-0.169492	1.12951	0.0722916	0.802601	0.732169	0.486831	0.816835	1.15167	1.35744	1.08099	1.33835	1.08909	1.0514	0.840245	1.04659	1.54554	1.26293	0.874601	0.931485	1.37514	1.10624	1.36717	1.8608	0.877936	1.49074	0.813103	1.27331	1.3376	1.0368	0.937286	0.807749	0.82731	0.857734	0.635095	1.33323	1.59214	1.60018	1.00507	1.23708	0.866772
"20500137"	-1.46039	4.66923	0.0724171	0.802601	1.04516	3.18311	4.92187	8.65103	1.01977	3.80546	4.80101	5.51382	8.30116	3.33366	0.824453	1.86789	6.4751	0.625476	7.19802	7.03768	6.16869	3.23224	8.0033	7.84257	7.50678	1.06894	4.79955	4.83478	4.1695	1.02404	7.28512	7.72069	8.21605	1.40069	3.6233	2.48746	1.09086	1.92168	7.87642	6.9471
"20533354"	-0.21691	0.855978	0.072481	0.802601	0.963608	0.71517	0.380344	0.728112	0.807576	0.603985	0.75788	0.487941	1.39905	0.661926	0.365018	1.09967	1.61823	1.62589	0.968653	0.959302	0.737904	1.11708	0.424671	0.714147	1.05798	0.632181	0.582727	1.13443	0.600617	0.737904	0.596768	0.81729	0.841471	1.01859	1.38231	0.868013	0.681835	0.33603	0.973353	0.840307
"20533916"	0.142483	0.619304	0.0725444	0.802601	1.02112	0.560202	0.457439	0.716872	0.41733	0.670005	0.755686	0.754009	0.507581	0.926896	0.635444	0.863959	0.630063	0.571128	0.168168	0.418769	0.737904	0.615191	0.275052	0.801894	0.247437	0.788527	0.643847	0.678772	0.643847	1.44671	0.630054	0.487447	0.643847	0.393778	1.08099	0.2716	0.630054	0.394606	0.775729	0.937034
"20505748"	0.130399	0.524857	0.0726291	0.802601	0.519392	0.987837	0.738355	0.708275	0.536907	0.439251	0.535967	0.259593	0.706875	0.663596	0.441921	0.542712	0.562889	0.642543	0.706875	0.555932	0.527988	0.343729	0.460765	0.187019	0.396512	0.171484	0.20493	0.755227	0.668642	0.477958	0.654849	0.885615	0.58891	0.418573	0.448521	1.3153	1.38238	1.00852	0.580083	0.396502
"20524999"	-0.220066	0.816988	0.0727204	0.802601	0.728679	0.809683	0.993538	0.754496	0.843007	0.628555	0.381138	0.259593	1.1686	0.625837	0.824453	0.465872	0.741484	0.741002	0.897797	1.11862	0.950965	0.899243	1.00812	1.02048	0.893575	0.845062	0.571486	1.43641	0.465872	0.469362	0.776229	0.877932	0.578662	0.760868	0.569901	0.67658	0.829214	0.753797	0.937265	0.642409
"20519461"	0.492271	1.57046	0.0728024	0.802601	1.32201	1.30062	1.32556	0.74822	2.74904	1.51739	3.31059	3.2552	1.36714	1.96571	1.03718	1.90048	1.07071	0.887598	0.51347	1.57368	1.33331	2.21857	1.09151	2.58005	1.44013	0.762772	1.76883	0.651263	3.57809	1.25217	0.757684	0.431719	1.97226	2.5527	1.6001	3.13819	1.42612	2.36216	1.64047	1.8284
"20525567"	0.461661	9.35618	0.0730049	0.802601	9.49563	11.1749	9.22886	8.17331	9.68254	9.9708	9.29368	9.67192	8.78849	9.82221	9.59974	10.142	9.16015	8.35372	8.49621	8.76828	9.05977	10.1763	8.71085	8.79439	9.19601	9.7682	9.72688	9.29342	10.2247	9.56583	8.66937	8.45151	8.88861	9.42041	10.1352	9.68142	9.93967	10.1672	9.09853	9.18094
"20500771"	-1.04076	2.99819	0.0730353	0.802601	1.02112	0.538805	2.21158	5.05415	3.53487	2.03271	0.660673	6.2346	2.72062	2.08953	1.29237	2.34269	4.23053	0.642975	4.63275	4.46912	4.49684	3.66156	4.24974	2.55072	4.58673	1.03139	3.4499	4.22057	0.959737	0.722526	1.02841	4.40302	4.70371	1.1617	2.36397	1.48215	1.33416	3.87455	4.28726	3.57698
"20537244"	-0.156114	0.996135	0.0732444	0.802601	0.815764	0.866697	0.873849	1.14515	0.655126	1.14079	0.731447	0.758457	1.11725	1.41217	0.887913	0.612327	1.29487	1.03199	0.913157	1.43216	0.737904	1.17184	0.81351	0.76735	1.25168	1.07459	1.58517	0.816068	0.491605	0.67065	0.612327	0.887256	0.862397	0.714321	0.881467	0.36557	0.935983	0.744918	1.0397	0.705475
"20500125"	0.203518	0.683621	0.0733558	0.802601	1.04773	0.824747	0.774348	0.863245	0.591141	0.6517	1.14821	0.782752	1.00281	0.358769	0.965315	0.413791	0.546754	0.647791	0.490173	0.950544	0.534455	0.0161738	0.797887	0.539796	0.507484	0.970881	0.380082	0.600325	0.539796	0.780911	0.791589	0.491463	0.43714	0.217232	0.329722	0.365078	0.932451	0.311298	0.58655	0.257298
"20533514"	-0.164514	0.866511	0.0735079	0.802601	0.834798	1.52913	0.648091	0.501016	0.938658	0.868262	0.632453	0.845282	0.434794	0.860417	0.912343	0.405806	0.868262	1.22681	0.913157	0.879459	0.905643	0.681758	0.87583	1.35258	0.530548	1.33474	0.888226	0.928197	0.893272	0.473284	1.14611	1.46331	0.875159	0.358753	0.858639	0.608707	0.879478	0.74417	1.28957	0.84423
"20532997"	-0.152939	0.668774	0.0736749	0.802601	0.712602	0.582493	0.329729	0.897357	0.568799	0.461613	0.752243	0.658268	0.548756	0.642378	0.381558	0.571853	0.593778	0.89736	0.918038	1.04956	0.328541	0.365018	0.881668	0.788056	0.833205	0.566855	0.773945	0.946903	0.388239	0.754445	0.80813	0.45475	0.595202	0.316703	0.585844	0.366175	0.543801	0.533699	0.571486	0.413984
"20535929"	0.140806	0.860396	0.0736962	0.802601	0.986702	1.31552	1.1262	0.628146	1.01985	0.722481	0.787225	0.761218	0.802845	0.842088	1.06257	1.11475	0.777315	1.49352	0.653463	0.780779	0.628146	0.674384	0.935644	0.576201	0.774877	0.552281	0.805383	0.827923	0.808804	1.00853	1.03425	0.698986	0.747656	0.721348	1.3448	0.821035	1.23855	0.780123	0.587796	0.840307
"20501182"	-1.24225	2.50928	0.0737177	0.802601	1.24261	1.05051	1.36402	6.31534	0.577292	1.07375	1.27592	1.16596	4.12303	2.06143	1.41572	0.992315	3.17828	1.12411	5.11658	3.10251	4.47544	1.11778	4.99112	6.11133	5.10221	0.778222	0.812316	1.65495	1.04256	0.978734	4.8151	4.52465	6.10153	0.599583	0.883992	0.65977	0.532216	0.755682	5.2695	4.64051
"20538198"	-0.707534	4.57756	0.0741498	0.802601	3.29228	1.25088	5.30633	4.91569	1.42841	5.79537	5.80756	5.38201	4.08912	4.44696	3.70483	5.2661	5.03255	0.887598	6.50974	5.66968	5.56521	4.9731	4.50411	6.32485	4.58781	4.35991	4.69591	6.06548	5.80858	3.03349	5.84901	6.43424	6.02667	5.20086	6.39398	7.37645	5.09371	5.43879	5.55757	6.69955
"20502122"	-0.693057	1.83358	0.0742758	0.802601	1.57845	0.581754	1.12319	4.34403	0.387772	2.7603	1.01032	1.27972	2.44286	0.456148	0.836489	1.04362	1.89285	0.307602	3.39758	3.83962	3.28083	1.7766	2.85463	3.99698	1.85159	0.512623	0.911017	1.53942	1.55451	0.28492	4.23095	4.30844	3.30552	4.16129	1.08063	2.30405	0.737407	0.798176	0.809727	1.50264
"20525677"	0.724932	7.29351	0.074493	0.802601	6.99677	7.69653	7.46957	7.10125	8.11659	8.30328	7.57248	7.51136	6.84913	7.96496	7.90132	8.38845	7.11289	2.76687	7.17077	6.94929	7.58866	8.06671	6.06141	6.4714	7.4598	7.60624	8.01358	7.90489	8.20641	8.19639	6.99647	6.88338	7.31188	7.83761	8.23022	7.71382	8.0207	8.27195	7.43755	7.44216
"20500418"	-0.426219	2.00709	0.0746266	0.802601	1.28111	1.10005	1.7717	1.27364	1.90638	2.56266	0.814925	1.82462	2.57083	2.08517	1.53352	2.80314	2.68011	1.44501	2.5968	2.28996	3.01678	2.92069	1.26054	1.1814	2.65211	1.29089	3.22373	2.08433	1.31361	1.69639	1.01234	1.36826	2.57354	1.76007	1.77931	1.69456	0.791589	1.97598	3.19302	1.98149
"20535964"	-0.522454	2.51027	0.0746964	0.802601	1.34139	1.80703	1.06293	3.0792	3.64309	2.96292	1.75304	1.52939	4.25	1.63303	1.67076	2.2557	2.72958	1.12422	3.34921	2.54765	3.1195	3.55226	3.24346	3.31052	3.79151	2.22828	2.23806	2.02368	1.59286	1.04791	1.45377	2.30566	2.19072	2.21119	2.20315	2.09886	1.52957	2.52716	3.89114	2.99787
"20537029"	0.186034	0.883145	0.075095	0.802601	1.20298	1.48988	0.560202	0.915193	1.00711	1.31502	0.733614	0.649987	1.02322	1.02621	1.14136	0.649174	0.753343	1.08573	0.77357	0.964948	0.316815	1.10097	0.867883	0.560476	1.27976	0.75615	0.436631	0.585261	1.00415	0.847226	0.53796	0.471733	0.776797	0.626013	0.878417	0.934571	0.733939	0.735909	0.769157	0.732679
"20525454"	0.368244	1.12284	0.0751351	0.802601	0.871882	1.10209	0.786848	0.844714	1.77424	0.908568	2.70607	1.4908	2.24142	0.957882	0.952296	1.04676	1.57287	0.874991	0.994659	0.908568	0.565479	1.06667	0.895763	0.988535	1.05372	0.874337	0.877377	0.591665	1.55778	0.296936	1.18746	0.667882	0.660163	1.06667	0.572654	1.12454	0.532216	0.343071	1.3336	0.434221
"20535329"	0.161144	0.779597	0.0753146	0.802601	0.761374	1.10506	0.861086	0.71115	0.805383	0.807337	1.0516	1.0488	0.749463	0.600382	1.0231	0.797296	1.03608	0.846767	0.957409	0.812651	0.995216	0.314024	0.686609	0.60878	0.409614	0.547532	0.813469	0.36015	0.742545	1.38541	0.555313	0.381464	1.00735	0.707578	0.771164	0.85974	0.835841	0.779125	0.967801	1.05756
"20534815"	0.16705	0.640948	0.0754071	0.802601	0.666624	0.431121	0.432126	0.619785	0.78401	0.754124	1.25455	0.736114	1.11515	0.305515	0.907578	0.686982	0.49407	0.276468	0.520603	0.495068	0.67843	0.595526	0.673339	0.723567	0.337381	0.629709	0.656869	0.608045	0.727967	0.6284	0.555313	0.863091	0.501246	0.783651	0.625886	0.658205	0.554999	0.644421	0.79194	0.583412
"20533001"	0.15048	0.659406	0.0754509	0.802601	0.74404	0.765435	0.828603	0.536043	0.828919	0.63223	0.601807	0.550324	0.365018	0.871907	1.03206	1.05937	0.400875	0.713742	0.692653	0.772132	0.614311	0.596059	0.505219	0.576297	0.562992	0.359566	0.595023	0.621119	0.631526	0.767083	0.584492	0.258602	0.593948	1.00735	0.608798	0.425667	0.555753	0.43896	0.407403	0.438282
"20518813"	0.196285	0.727626	0.0754578	0.802601	0.355625	0.809683	0.560202	0.73303	0.805383	1.00523	1.60953	0.938322	0.36845	1.05455	0.824453	0.844767	0.612909	0.62228	0.3878	0.582024	0.31878	0.382513	0.888065	0.564528	0.553106	0.544563	1.0498	1.04743	0.358753	0.737904	0.594697	0.529024	0.314049	1.07533	0.585261	0.644169	0.548375	0.707429	0.769157	0.764547
"20525600"	0.214148	0.911255	0.0754776	0.802601	1.10203	0.741303	0.635913	1.23958	0.89982	0.925978	0.639001	0.95121	1.46401	1.82011	0.919903	0.881094	0.837215	1.2986	0.988869	0.898808	0.737904	0.824944	0.486931	0.434465	0.937676	0.87266	0.65239	0.679699	0.89982	1.51731	0.867301	1.18561	0.484247	0.822665	0.918891	0.95121	1.17543	1.11556	0.863179	0.840307
"20504396"	-0.406288	1.396	0.0755199	0.802601	0.74404	0.89929	1.70196	0.937554	1.48442	1.40623	1.43593	0.830734	0.955569	1.05413	1.52714	1.33731	1.79826	0.787011	1.25225	0.969684	3.57073	1.53072	1.00349	2.29038	1.05596	0.960449	2.43916	1.53168	2.8883	0.629363	0.946332	0.943873	3.04976	2.1375	1.35321	2.13209	1.69622	1.45815	1.10696	1.25857
"20534753"	0.192844	0.814981	0.0755693	0.802601	1.31638	1.02777	0.858742	0.944382	0.314027	0.633708	1.75544	0.574189	1.19544	0.585137	0.746563	0.985053	0.753342	0.813281	0.850972	0.73243	0.500636	0.546874	0.879025	0.746384	0.532216	0.712465	0.53292	1.02216	0.975485	1.0498	0.973445	0.678382	0.746563	0.723215	0.762517	0.611902	1.01906	0.537143	0.666808	0.530467
"20517950"	-0.172594	0.829744	0.0759032	0.802601	0.846379	0.750129	0.816835	0.758781	0.473112	1.15853	0.557531	0.692536	0.544895	0.617298	0.64597	1.05937	1.16774	0.604784	0.58658	1.54355	0.951922	1.21091	0.871907	0.85736	0.716872	0.778222	0.903359	0.799279	0.740285	1.50926	1.54578	0.426301	0.843113	0.950795	1.18199	1.18376	1.21814	1.02112	0.761414	0.677637
"20533312"	0.189663	0.885588	0.0759739	0.802601	1.34139	1.59587	1.16913	0.749214	1.19589	0.539102	0.886764	0.498758	0.452268	0.671779	1.34524	1.31963	1.24727	0.93354	1.42458	0.486804	0.868283	0.341618	0.34877	0.780245	0.483999	0.914742	0.955843	0.703381	0.998001	1.48024	0.682025	0.946985	0.715181	0.509371	1.0157	0.644975	1.69019	1.34026	0.912627	1.00555
"20537055"	0.175993	0.606515	0.0760564	0.802601	0.563194	0.563609	0.59468	0.760674	0.533693	1.06461	0.785195	0.606362	0.535624	0.66964	1.14589	0.51097	0.539958	0.354375	0.418707	1.0844	0.193182	0.248901	0.543518	0.665991	0.576018	0.318929	0.649179	0.629064	0.739468	0.613371	0.239199	0.510151	0.356507	0.881751	0.415347	0.682477	0.830584	0.543522	0.415347	0.38263
"20533448"	-0.163011	0.835692	0.076061	0.802601	0.74404	0.526689	1.06001	0.715264	0.747703	0.635027	0.729513	0.890952	0.50909	0.625837	1.06763	0.798486	1.22507	1.01176	0.885969	0.579203	0.843012	1.03006	0.669117	0.791589	1.09994	0.961397	1.03897	0.870285	0.779208	0.413861	0.555313	0.581443	1.20187	0.734694	0.768029	0.893227	0.775389	0.930159	0.754661	0.787959
"20533376"	0.186943	0.750191	0.0761385	0.802601	0.854997	1.07901	0.684412	1.09312	0.926948	0.83154	1.11831	0.556608	0.536813	0.484116	1.22776	0.730315	0.479588	0.609382	0.844119	0.675486	0.386969	0.631227	0.473959	0.739531	0.804749	0.778222	0.91738	0.54002	0.624962	1.0498	0.659167	0.604784	0.555587	0.886539	0.637754	0.730456	0.980037	0.746082	0.571486	0.840307
"20536928"	0.152548	0.744455	0.0762124	0.802601	0.999967	0.983479	0.768798	0.937265	0.510688	0.760628	0.777944	0.800441	1.19086	0.850752	0.538814	0.729109	0.816835	0.556748	0.551101	0.682777	0.471355	0.693497	0.556902	0.358753	0.806229	0.684405	0.99926	0.840307	0.532549	0.737904	0.955985	0.840307	0.600919	0.642853	1.25479	0.723033	1.19924	0.721121	0.391703	0.792271
"20533952"	0.16894	0.538933	0.0763013	0.802601	0.74404	0.995821	0.510986	0.31878	0.587964	0.621223	0.343514	0.768559	0.363819	1.05824	0.551156	0.616743	0.462611	0.317738	0.289209	0.563329	0.31878	0.256142	0.468162	0.420183	0.42334	0.557094	0.594922	0.782043	0.804183	1.07942	0.578749	0.277651	0.388611	0.790484	0.739845	0.855573	0.561832	0.697086	0.570287	0.421633
"20518844"	-0.945213	3.21365	0.0763061	0.802601	1.21027	0.90016	0.366655	4.78808	5.05206	4.24064	0.63886	3.31313	4.69057	2.53109	1.7098	3.45126	4.36139	0.48256	4.5981	4.75761	4.27117	4.79296	4.10589	3.45342	4.62627	0.799333	4.09917	3.88726	3.69901	1.43641	1.69769	2.53816	3.92408	2.51621	3.62074	3.65039	2.23657	3.57606	4.96759	4.1867
"20500154"	-0.601706	1.10217	0.0766444	0.804887	0.777305	1.01857	0.476681	1.38238	0.697791	0.525172	0.877646	0.986121	1.08237	0.542316	0.310821	0.938645	1.61603	0.521263	3.99136	1.62427	0.859864	0.350617	1.0259	3.48491	0.790129	0.911485	0.693446	0.967014	0.428547	2.59533	3.24471	4.19574	2.63932	0.68202	0.95116	0.463349	0.654176	0.469292	1.33113	0.840307
"20537266"	0.263176	1.18535	0.0769297	0.804963	0.935472	1.20202	0.325484	1.29691	0.848399	1.78357	1.38398	1.72395	1.66028	1.2329	1.23971	2.1706	0.806185	1.09443	0.749239	0.40667	1.44061	1.76284	1.12476	1.15258	0.742075	0.825676	1.27592	1.26418	1.29503	0.816603	1.00087	1.26038	1.16051	2.46757	1.6002	2.44748	0.66507	1.6636	1.40852	0.910947
"20504382"	-0.210622	0.900113	0.0772881	0.804963	0.95228	1.08319	0.616433	0.64803	0.364126	0.853643	0.755074	0.85616	1.16799	0.671505	0.578662	0.990529	1.5904	0.886986	0.912545	1.63895	0.750563	1.01215	0.713532	0.835442	0.961042	0.70938	1.2239	0.830211	1.03091	1.26406	1.2239	1.08448	0.752756	1.00674	1.52032	0.63398	0.777166	1.23538	0.785742	1.0144
"20519426"	0.220067	0.840947	0.0773356	0.804963	0.519392	1.00193	0.92121	0.511027	1.60867	0.563583	1.23081	0.767115	0.779343	0.928325	1.05698	1.52338	0.614853	1.22289	0.465623	0.528277	0.52481	0.697262	0.861363	0.753864	0.724463	1.0449	0.530068	0.802582	0.770558	1.62865	0.870576	0.802582	0.582057	0.870576	1.03588	0.815354	0.532216	0.769157	0.769157	0.797032
"20525533"	0.453232	8.98609	0.0773789	0.804963	9.04653	9.29957	9.32897	7.87922	9.57989	9.63254	9.26023	9.54763	8.21939	9.47108	9.75557	9.53186	9.06138	6.7839	8.21352	8.30872	9.10585	9.93052	8.39887	8.4218	9.08313	9.42797	9.15106	9.22695	9.84413	8.69657	8.65992	8.2008	8.77332	9.14889	9.88424	9.60779	9.73667	9.88632	9.29364	9.19535
"20515544"	0.268457	1.05273	0.0774641	0.804963	0.837112	0.835065	0.537933	1.37816	0.875361	1.29408	1.48901	1.06986	0.843528	1.10492	2.40831	1.57015	0.842217	0.648596	0.812711	0.777613	0.970922	1.31401	0.632904	1.57188	0.716872	0.569047	1.09191	1.07333	0.883471	0.865793	0.97782	0.601305	1.22043	1.47211	1.08099	2.24246	0.816971	0.837112	0.698262	1.19251
"20536314"	-0.14899	0.813089	0.0774927	0.804963	0.809986	0.850796	0.577693	0.541307	0.648878	0.867875	0.427863	0.437959	0.929463	0.891165	0.908803	0.971336	0.655836	0.887598	0.702609	0.874974	1.17856	1.08099	0.538483	1.03678	0.830594	1.12925	0.810661	0.924657	0.839254	1.15393	0.843783	0.848481	0.768208	0.889919	0.669611	0.860104	0.791589	1.03678	0.862081	0.814129
"20532580"	0.162664	0.816338	0.0776133	0.804963	1.08879	0.993485	0.816835	1.11141	1.05937	0.647663	1.09078	0.829538	0.775052	1.00352	0.54882	0.806779	0.677422	1.19245	0.660565	0.567845	0.519392	0.825664	0.847048	0.783252	0.638151	0.650499	0.368335	1.08945	0.328314	0.843839	1.16928	0.71072	0.581978	0.521574	0.794015	0.566547	0.75785	0.441965	0.526118	0.786789
"20536888"	0.160317	0.633043	0.0777174	0.804963	0.600511	1.45935	0.612496	0.800525	0.616822	0.693402	0.596858	0.720033	0.603189	0.678131	0.758526	0.418574	0.571486	0.744069	0.761503	0.408452	0.591814	0.205098	0.547063	0.45114	0.395477	0.63695	0.643908	0.677648	0.442475	1.29967	0.253893	0.677207	0.661853	1.00735	0.463932	0.468045	0.791589	0.609565	0.427957	0.94825
"20501294"	-1.21111	3.42012	0.0777429	0.804963	0.744449	0.810363	1.19347	6.94975	1.75079	5.77856	0.614846	4.26258	4.94739	2.96881	2.17529	1.57847	4.76124	0.630426	5.24635	5.66961	5.17605	3.7731	4.45199	4.68683	4.33108	0.815237	4.2796	4.48664	1.87432	0.300968	3.42237	6.173	5.87255	5.10313	1.08099	1.78684	1.15271	2.08953	4.00975	3.70825
"20532633"	0.274052	1.21725	0.0778606	0.804963	0.871732	0.0717747	0.928055	1.20255	0.805383	2.64534	1.35534	2.73455	1.15471	1.7444	0.974623	1.76288	0.760979	0.38981	1.29395	0.894782	1.20474	1.48228	1.06508	1.82431	0.831372	0.861274	1.10325	1.25088	2.06937	0.597054	0.91286	1.22978	1.3169	1.91091	1.95836	2.70793	1.93959	1.02112	0.534215	0.878719
"20502125"	0.161559	0.599922	0.0781896	0.806414	0.519392	0.560202	1.19752	0.586838	0.776025	0.676787	0.755686	0.331925	1.3336	0.471375	0.433112	0.525955	0.252753	0.575426	0.639759	0.564528	0.718308	0.345421	0.449765	0.358753	0.604547	0.515205	0.55189	0.653355	0.679778	0.319975	0.525955	0.50679	0.650993	0.881745	0.456318	0.604784	0.771993	0.408361	0.749561	0.820711
"20534481"	0.190983	0.787272	0.0784543	0.806414	0.433421	1.10209	0.708716	1.06217	1.58706	0.612522	0.69416	0.648507	0.768575	1.02042	1.25168	0.703827	0.733529	1.011	1.01262	0.590665	0.846652	0.680225	0.410028	0.714124	0.652808	0.438704	0.696394	0.514614	0.718434	0.56882	0.572571	0.754381	0.67812	0.909382	0.496452	0.729692	0.657123	0.435488	0.496452	0.840307
"20533976"	-0.266304	1.3838	0.0785079	0.806414	1.37373	0.569059	0.578431	1.37308	0.837723	1.35413	1.00735	1.09912	2.93365	1.12733	0.937792	1.81644	1.78691	0.887598	1.2971	1.40748	1.71189	2.082	1.10696	1.03287	2.08243	1.95023	1.30826	1.54975	3.0364	1.12557	1.04658	0.545797	1.43028	1.01496	1.85829	0.845068	1.19433	2.12344	2.20892	0.707731
"20507742"	0.354547	8.72464	0.0786944	0.806414	8.83034	9.20882	8.86098	8.2637	9.67947	9.01019	8.90945	8.74063	7.68694	9.32672	8.98301	9.32264	8.72519	7.9282	7.96869	8.35862	8.6675	9.21382	8.46077	7.70979	8.9338	9.13031	8.7986	8.67308	9.38179	9.52616	8.82091	7.93462	8.15367	8.71817	9.31064	8.77664	9.35553	9.44225	8.77527	8.87402
"20535320"	0.138963	0.614223	0.0788001	0.806414	0.756425	0.810448	1.12319	0.717637	0.53686	0.683559	0.545328	0.648507	0.676472	0.625837	0.824453	0.255732	0.8176	0.687765	0.713324	0.416547	0.215394	0.365783	0.672074	0.576913	0.384234	0.522391	0.575547	0.589322	1.05057	0.876993	0.35221	0.743873	0.682411	0.764928	0.327949	0.743873	0.792354	0.537907	0.572251	0.404951
"20537009"	0.348192	1.98394	0.0788956	0.806414	1.64071	0.888549	1.48968	1.97872	2.88867	2.45471	2.29012	1.83527	2.35537	2.61875	2.69895	2.75691	1.52462	1.79155	2.07799	1.7513	1.70616	2.78061	1.19833	1.60941	1.71898	1.5228	2.00928	2.02707	1.99215	1.63419	1.95801	2.17	1.65252	2.26924	2.23469	2.05805	2.26776	2.5513	2.02813	1.99461
"20503880"	-0.940143	2.79151	0.0789053	0.806414	0.519391	0.659485	4.13669	6.36705	0.655184	3.71324	1.13907	2.35804	4.59192	0.87431	1.27276	1.57015	4.45162	0.454586	4.92062	5.92604	4.54954	1.72654	2.16085	4.20962	3.16949	0.778222	2.81282	3.97905	2.07357	0.587706	4.65755	6.50019	5.07423	3.52417	1.34863	1.82113	0.53462	1.50938	3.60927	2.03203
"20520205"	0.143699	0.597154	0.0791489	0.806414	0.858396	0.812127	0.482078	1.0487	0.919738	0.454296	0.692149	0.390228	0.571871	0.529391	0.566174	0.702899	0.571486	0.607229	0.262037	0.564528	0.433135	0.491457	0.57267	0.506339	0.262307	0.658919	0.791523	0.582028	1.07459	0.641458	0.487411	-0.0707355	0.293363	0.458866	0.562719	0.346505	0.562719	1.01764	0.371545	0.580294
"20536893"	0.135278	0.735999	0.0791507	0.806414	0.860952	1.07439	0.98256	0.624964	0.674408	0.83154	0.710289	0.793412	0.783642	0.593714	0.916958	0.796837	0.786588	0.879053	0.887602	0.730253	0.657076	0.546659	0.669117	0.524478	0.358753	0.766709	0.382273	0.831762	0.66484	0.460816	0.699682	0.592512	0.383633	0.928669	0.53727	1.05847	0.645781	1.10745	0.276899	0.7484
"20525543"	0.650541	8.14328	0.0792674	0.806414	8.25446	10.3285	8.337	7.87652	8.57288	8.64939	8.17652	7.9601	7.16314	8.50703	8.88961	8.90743	7.63817	5.93967	7.77752	7.8977	8.16574	9.06796	6.76675	7.06927	7.8216	8.57598	8.77327	8.32248	8.85818	8.91641	8.08189	7.38972	7.93661	8.02806	8.83799	7.81518	8.63648	8.90411	8.18446	7.99101
"20533791"	0.169487	0.663513	0.0793707	0.806414	0.818164	1.10209	0.560202	0.655287	0.703866	0.525976	0.486294	0.594632	0.811897	1.45692	0.824453	0.4393	0.252546	0.600126	0.49559	0.703866	0.659353	0.570514	0.811897	0.18308	0.635486	0.871375	0.576144	0.585261	0.432877	0.546201	0.543322	0.258932	0.566671	0.719877	0.688531	0.526234	0.674996	0.73365	0.292032	0.413761
"20538263"	-0.250056	0.975438	0.0794544	0.806414	0.854839	0.921839	0.437004	1.16736	0.917538	1.40159	0.310556	0.710084	0.948933	0.668399	0.815509	1.05127	1.02198	1.48462	1.20908	1.05557	0.950965	0.760165	1.23122	1.62675	0.897972	1.0449	0.683642	1.23872	0.935001	0.681177	0.652512	0.952463	1.05127	1.0838	0.639352	0.850669	0.644372	0.7279	1.04942	0.916756
"20536545"	-0.165977	0.805207	0.0798207	0.808816	0.420602	0.843422	1.01665	0.750611	0.774711	0.808509	0.789426	0.866471	0.565955	0.625837	0.399044	0.805383	0.564834	0.804601	1.45814	1.09069	0.984704	0.777779	0.827736	0.761651	0.532216	1.54604	0.513817	0.796137	0.815081	0.747603	0.991406	1.61837	0.815081	0.733156	0.585261	0.604784	0.732032	0.778856	0.581185	0.547115
"20533978"	0.210766	0.664824	0.080234	0.808816	1.02112	1.10209	0.544572	0.754655	0.843166	1.00716	0.577164	0.654296	0.396854	1.16414	0.573742	0.603524	0.854618	0.231827	0.839325	0.53742	0.551992	0.365018	0.712083	0.717757	0.655799	0.341819	0.497655	0.407984	0.603524	0.664073	0.569427	0.427538	0.603524	0.735087	0.552191	0.618899	0.834556	0.74886	0.567298	0.446886
"20500750"	0.167954	0.597717	0.0802789	0.808816	0.519392	0.567057	0.793223	1.01645	0.475267	0.48	0.813247	0.159449	1.03439	1.18787	0.578662	0.555313	0.422579	0.366198	0.675972	0.786071	0.37634	0.431509	0.540424	0.540916	0.475267	0.444419	0.365018	0.740163	0.365609	0.63776	0.671827	0.662345	0.695175	0.312821	0.585261	0.38981	0.662897	1.25231	0.547874	0.347199
"20529140"	0.181284	0.641373	0.0803999	0.808816	0.74404	1.08428	1.53606	0.24769	0.566773	0.813731	0.832909	0.46326	0.200099	0.628082	0.782328	0.88493	0.593097	0.808451	0.714585	0.390088	0.796271	0.385761	0.469362	0.390088	0.56242	0.544564	0.386628	0.567453	0.863749	0.720095	0.555313	0.632906	0.580906	0.819235	0.824453	0.392054	0.532216	0.751348	0.541275	0.626395
"20537984"	0.168528	0.721203	0.0806213	0.808816	0.596965	0.955013	1.10801	0.773554	0.697497	1.03991	0.812369	0.709697	0.522042	0.764022	0.824453	0.862065	0.573391	0.682145	0.479209	0.344804	0.630019	0.596965	0.522042	0.572089	0.773554	0.897826	1.12885	0.442379	0.621211	0.476922	0.555313	1.10209	0.658308	0.613793	0.881136	0.496899	0.791589	0.34359	0.846518	0.813158
"20529128"	0.180943	0.80617	0.0806846	0.808816	1.02112	1.10162	1.02431	0.716872	0.564528	0.608693	0.783126	1.34926	0.824453	0.880139	1.32582	0.559758	0.795215	0.480801	0.669117	0.809501	0.93207	0.852491	0.49878	0.788257	0.824157	0.527252	0.8052	0.605543	0.805841	0.961633	0.631766	0.604784	1.04491	0.997301	1.08099	1.14538	0.824157	1.54631	0.875385	0.84854
"20534813"	-0.173552	0.864286	0.0807202	0.808816	1.0181	0.809683	0.816835	0.507379	1.24602	0.448831	0.541543	0.653634	1.54348	0.646591	0.521959	0.576067	0.728428	0.887598	1.17864	0.75118	1.19961	0.930692	0.674244	1.03584	1.08099	1.06566	1.04468	0.83518	0.368077	0.734884	0.348158	0.840307	0.599415	0.545405	0.606015	0.851645	0.527089	0.926099	0.774285	0.625538
"20525459"	0.766773	6.50775	0.080934	0.808816	6.37156	6.69479	6.86415	5.51189	6.96002	7.39034	7.04145	7.05132	5.6129	7.15107	8.00142	8.04272	6.26393	1.4116	6.02316	5.86969	6.8805	7.5917	5.67216	6.31635	6.29032	7.05699	7.23076	6.88521	7.47492	5.35999	6.21716	6.09444	6.81303	7.04477	7.61709	7.20707	7.64816	7.79181	6.83223	6.88941
"20525473"	0.660406	7.24599	0.0809355	0.808816	7.00743	7.97063	7.82232	6.25921	8.15388	7.59703	7.49995	7.43114	6.87658	7.68919	8.48046	8.12649	6.83011	3.69881	6.63231	7.20127	7.17169	8.37367	6.22964	6.91744	7.02258	7.43132	7.6875	7.79309	8.03143	7.22292	6.77072	6.79812	7.11883	7.52527	8.09564	7.84151	7.8391	8.15605	7.27883	7.14336
"20534357"	0.137508	0.541067	0.0810263	0.808816	0.332012	0.828865	0.717247	0.520014	0.616321	0.608693	0.446385	0.738553	0.614748	0.728708	0.58617	0.580138	0.37762	0.617387	0.362464	0.51016	0.548843	0.37114	0.693941	0.18593	0.461624	0.355212	0.590669	0.592769	0.461624	0.762729	0.816414	0.415723	1.19527	0.706499	0.581697	0.24125	0.432628	0.561967	0.571486	0.629609
"20536824"	-0.171741	0.590595	0.0810274	0.808816	0.519392	0.567994	0.309971	0.415672	0.579537	0.269976	0.445757	0.46686	0.830096	0.384149	0.46191	0.805383	0.913727	1.28568	0.471647	0.465722	0.936087	0.565844	0.454484	0.773652	0.373762	0.706877	0.571486	0.598619	0.549651	1.05544	0.555313	0.262302	0.54319	0.652205	0.173983	0.397897	0.404376	0.542778	0.670351	0.848394
"20501280"	-1.43789	7.4663	0.0812623	0.808908	1.72377	1.06767	9.44655	10.2797	3.4183	7.80556	9.09699	7.59607	7.43918	7.47248	7.53968	8.08225	8.24784	0.190345	10.1184	9.84916	10.3739	7.61897	9.59071	10.1118	9.61029	4.22611	7.9953	10.2902	6.19967	1.0498	9.70038	9.18703	11.0042	8.06024	7.84701	7.882	5.61309	7.22427	10.8467	10.5604
"20506899"	-0.638973	1.82649	0.0813403	0.808908	0.779611	0.845254	1.24459	1.43908	3.47892	1.31502	0.580134	1.65927	4.34895	0.442536	0.380579	1.57015	2.19402	0.511213	0.80629	2.1821	2.41755	3.96375	2.71789	1.31149	3.64244	0.840268	2.93422	2.23055	1.39478	0.28606	1.14027	1.40587	2.44123	1.60158	1.2024	1.27432	2.87919	1.58207	3.83913	2.16862
"20535432"	0.142382	0.627175	0.0814011	0.808908	0.932634	0.420487	0.840042	0.751794	1.08258	0.616884	0.544564	0.648507	0.590216	0.649044	0.637979	0.665668	0.606409	0.413017	0.669117	0.564528	0.449534	0.604325	0.704039	0.444502	0.768284	0.602563	0.225303	0.620184	0.867022	1.08472	0.339825	0.87523	0.319953	0.38196	0.371545	0.662784	0.651875	0.560349	0.79755	0.60888
"20519513"	0.2001	0.868041	0.0822252	0.814795	0.747186	0.793596	1.10366	0.940411	1.04328	0.592607	0.732703	0.837237	1.01145	1.73182	1.0433	1.03984	0.5554	1.61113	0.455873	0.572217	0.738239	0.56789	0.453275	0.775503	0.577601	1.32324	1.00166	0.583866	0.785848	1.03372	1.05295	0.59221	0.392956	0.744782	0.781541	0.801064	0.768606	0.749622	0.769157	0.817324
"20535307"	0.210934	0.912179	0.0825024	0.814795	1.39589	1.05946	0.44895	1.26728	1.16892	0.701633	0.826511	0.489673	1.1794	1.54595	0.946584	1.1815	0.821267	0.886732	0.745508	0.713109	0.894159	0.866171	0.844129	0.733521	1.33078	1.01295	0.614799	0.217429	0.6407	1.17193	1.17193	1.09009	0.700793	0.975397	0.621326	1.5689	0.791589	0.989169	1.30209	0.605453
"20536040"	0.127426	0.727777	0.0826698	0.814795	0.911653	0.808063	0.356776	0.674682	0.69072	1.08018	0.876531	0.709286	0.669117	0.871907	0.910629	0.93833	0.816835	0.535336	0.667496	0.498205	0.56367	0.889566	0.814643	0.69072	0.715251	0.667997	0.412061	0.696985	0.603644	1.21198	0.554503	0.977496	0.724188	0.760058	0.96998	0.603974	0.552374	0.682669	0.807695	1.00248
"20538307"	0.146186	0.661966	0.0828339	0.814795	0.765035	0.626043	0.883455	0.905409	1.05937	0.774834	0.268694	0.650041	1.1686	0.275335	0.83114	0.612741	0.33175	0.606318	0.631141	0.585523	0.681198	0.561736	0.632171	0.798276	0.781953	0.342716	0.748676	0.365018	0.730563	0.707522	0.576308	0.574403	0.410804	1.01404	1.08768	0.548078	0.307484	0.152812	0.880558	0.606318
"20525715"	-0.315943	1.38912	0.0829499	0.814795	1.20773	0.332576	0.560202	0.903323	1.47582	1.98493	1.05181	1.89821	1.31462	1.40482	1.10209	1.5376	1.62074	0.717025	2.41385	0.564528	1.64228	2.30019	1.14619	1.53122	1.62674	1.05274	2.13393	1.81561	2.70607	0.92451	1.0498	0.877978	1.37514	1.56778	1.62074	2.65219	1.58779	1.31462	1.14302	0.992063
"20512263"	-0.403396	1.86216	0.0830417	0.814795	1.41718	1.59598	0.560202	1.38089	3.21591	2.04039	1.11175	1.52264	4.49814	0.768386	0.984141	0.82992	2.27384	1.38149	1.30922	2.20168	2.01996	3.67166	1.52998	2.04039	3.74498	0.82992	1.67198	2.09118	2.28146	0.86542	0.553828	1.96027	2.27778	1.63548	1.50435	2.37768	2.36238	0.992885	3.60687	2.3252
"20535798"	0.193094	0.906606	0.0831549	0.814795	1.14023	1.05077	0.814652	0.714689	1.05937	1.44453	0.898806	0.348604	1.36296	1.10139	0.923474	1.17836	0.569304	0.604784	0.768137	0.663549	0.618412	0.847929	1.04209	0.791589	0.753524	1.0449	1.17836	0.838125	1.04762	0.735722	0.740275	0.907667	0.243644	0.540147	1.02968	0.977761	0.905193	0.433895	0.665909	1.25784
"20536955"	0.165918	0.784472	0.0831589	0.814795	0.682288	0.388564	0.951053	1.14515	1.34623	1.14338	0.446965	1.04753	0.8554	0.566177	0.741558	1.09489	0.571486	0.715961	0.541666	0.93466	0.8089	0.844683	0.70027	0.642634	0.52165	0.544564	0.937155	0.654526	0.392891	1.38185	0.737029	0.595355	0.343073	0.698628	0.515732	0.685135	0.695113	1.10429	0.734383	0.68289
"20538152"	-0.944516	5.50986	0.0832738	0.814795	5.17762	1.17349	6.11372	7.09144	0.651649	5.62494	6.98701	7.31742	6.30608	6.55222	2.17529	5.28036	4.01929	1.07381	6.92498	6.18275	6.14093	6.06436	8.00754	9.04858	7.45057	5.07195	5.28371	6.51697	5.54993	3.90903	6.93853	6.92448	7.69046	5.68378	6.6297	7.2161	6.17272	6.54599	7.01349	7.81554
"20525511"	0.773264	6.82929	0.0836282	0.814795	5.93007	7.17615	6.43877	6.0655	7.38334	7.11052	8.0298	7.64724	6.27736	7.80587	8.44939	8.2771	6.66417	2.19487	6.24416	6.62665	7.0778	7.52882	5.94209	6.84503	6.72185	7.324	7.15114	6.99137	7.77773	6.60273	6.3949	6.87829	6.75551	7.82446	7.7302	8.30853	8.0696	7.96972	6.99174	7.1064
"20507091"	0.196801	0.860188	0.0837168	0.814795	0.519392	0.793953	1.6315	0.68805	0.538608	0.534664	0.981429	1.13561	1.69206	1.14852	0.808723	1.03055	0.793107	0.914379	0.897427	0.809683	0.503661	0.674612	0.558905	0.762767	0.806415	0.757014	0.789652	0.873833	0.598054	0.737904	0.539583	0.578864	1.11498	0.794393	0.824453	0.82795	0.410493	0.988036	0.802682	0.718697
"20519561"	0.243967	0.713822	0.083774	0.814795	0.746605	0.346079	1.12576	1.14771	1.12773	0.914196	0.952409	0.598621	0.745219	0.367686	1.00524	0.952409	0.65726	0.955958	0.754891	0.40439	0.404554	0.287754	0.572269	1.01777	0.271517	0.780787	0.547231	0.447674	0.261906	0.823678	0.425599	0.435023	0.807948	0.749198	0.653621	0.38981	0.877363	0.615051	0.571486	0.477463
"20536437"	-0.129059	0.84873	0.0838006	0.814795	1.06572	0.813713	0.815877	0.572291	0.834196	0.403389	0.624726	0.856772	0.823495	1.04777	0.962915	0.589541	0.992694	1.15727	0.913157	0.834196	0.737573	0.559243	0.722873	1.22746	1.27592	0.825776	1.0498	0.663145	0.81804	1.30331	0.790631	0.432458	0.659477	0.958886	1.07056	0.581108	0.785727	0.768826	0.811908	0.845206
"20537043"	0.360261	1.61723	0.0842279	0.814795	2.34287	2.09443	1.61524	0.975492	2.03105	1.54398	1.64243	2.29265	1.94614	2.34289	1.03397	1.70717	1.799	0.887598	0.913157	1.27267	1.20421	1.83127	1.87717	1.24935	1.71608	1.21351	2.19636	1.08481	1.89338	1.40686	1.70238	1.08902	1.63907	0.725919	1.20955	1.07463	1.13513	1.53062	1.95818	1.73365
"20535675"	-0.191688	0.61257	0.0846147	0.814795	0.201783	0.146125	0.869289	0.371234	0.903922	0.662493	0.343514	0.504306	0.653889	0.452703	0.474391	0.617066	0.869289	0.714464	0.734831	0.564528	0.571846	0.74404	0.226969	0.59354	0.586016	0.605088	1.32838	0.961981	0.616982	0.945532	1.0498	0.670499	0.952439	0.814668	0.658288	0.511483	1.13345	0.589597	0.49496	0.840307
"20536619"	0.221771	0.998344	0.0849352	0.814795	1.25669	1.12832	0.795766	0.741673	1.67263	1.3514	1.1124	0.611801	1.29126	1.13031	0.982737	1.23578	0.843068	0.793885	1.07319	1.04525	0.629882	0.803891	1.1747	0.791589	0.885402	0.550201	1.20946	0.848983	0.954451	0.954451	1.0498	1.00674	0.738611	1.31936	0.729102	0.549759	1.08099	1.83813	1.03288	1.1248
"20532844"	0.206664	0.620941	0.0850613	0.814795	0.356178	0.87302	0.816835	0.591812	0.581229	1.08099	0.755686	0.715191	0.891138	0.669186	0.537919	0.822083	0.735541	0.372369	0.556813	1.09769	0.31878	0.365018	0.506581	0.425437	0.378897	0.379379	0.822083	0.252714	0.848731	0.505489	0.575457	0.474981	0.595362	0.895046	0.651946	0.511319	0.80829	1.08781	0.438229	0.452452
"20502238"	0.228604	0.836285	0.0850982	0.814795	0.714681	0.809683	0.685315	2.35221	1.43281	0.440238	1.34183	1.00867	0.598121	0.469186	0.748924	0.805383	0.546016	0.862128	0.839379	0.949474	0.691965	0.389749	1.0672	0.961851	0.643185	0.531319	0.695511	0.486016	1.00067	0.664651	0.331768	0.708787	1.00067	0.555313	0.43745	1.20305	0.578002	0.414866	0.566835	0.884982
"20534309"	0.209185	0.866962	0.085725	0.814795	0.651913	0.37139	0.566577	0.94364	0.605357	1.33437	1.52253	2.04415	0.532216	0.918177	0.830829	1.33751	0.479359	0.335348	0.919533	0.597553	0.325155	1.24547	1.57564	0.945952	0.737554	0.567207	0.811758	0.607905	1.07768	0.492005	0.837672	1.02669	0.636413	1.02696	1.64758	1.88673	0.440089	1.04377	0.776824	1.50073
"20534311"	0.209185	0.866962	0.085725	0.814795	0.651913	0.37139	0.566577	0.94364	0.605357	1.33437	1.52253	2.04415	0.532216	0.918177	0.830829	1.33751	0.479359	0.335348	0.919533	0.597553	0.325155	1.24547	1.57564	0.945952	0.737554	0.567207	0.811758	0.607905	1.07768	0.492005	0.837672	1.02669	0.636413	1.02696	1.64758	1.88673	0.440089	1.04377	0.776824	1.50073
"20533550"	-0.164742	0.604313	0.0857432	0.814795	0.223057	0.396459	0.372152	0.229007	0.406057	0.425508	0.454791	0.866916	0.579519	0.625837	1.07574	0.608259	0.86696	0.654392	0.920363	0.33603	0.737904	0.717696	0.522307	0.69728	0.742429	0.788366	0.621094	0.635386	0.779038	0.522307	0.453025	0.482583	1.00735	0.760868	0.585261	0.798583	0.765245	0.994778	0.984568	0.576904
"20533648"	-0.177449	0.627288	0.0858198	0.814795	0.346795	0.713174	0.621288	0.348309	0.416468	0.83154	0.532279	0.367502	0.698646	0.655367	0.578662	0.352736	0.844204	0.999485	0.694496	0.809683	0.548921	0.560202	0.179846	0.786653	0.532216	1.36293	0.660888	0.61263	0.609836	0.542358	0.369355	0.621491	0.518079	0.618435	0.885447	0.360584	0.559585	0.57361	0.605452	0.596107
"20536735"	-0.247192	0.988488	0.0859892	0.814795	0.985547	1.06651	0.416043	1.30853	0.869619	0.72727	0.506895	0.739702	1.33263	0.930928	0.742042	0.752982	1.65132	2.1007	0.760312	0.982488	1.11793	0.982488	1.41205	1.36712	1.02015	0.652245	0.769807	0.528399	0.252701	0.829099	0.644916	0.76123	0.522999	0.718694	0.994182	0.906421	0.729885	0.769157	0.571486	0.535776
"20533675"	0.145172	0.699891	0.086057	0.814795	1.19129	0.928151	1.12319	0.446548	0.633693	0.900705	0.824851	0.717672	0.297159	0.625837	0.69519	0.885434	0.467915	1.07279	0.811809	0.584435	0.519392	0.560202	0.519019	0.584435	0.37866	0.617207	0.571486	0.840307	0.584435	0.587807	0.875866	0.673949	0.878026	0.427918	0.455998	0.673949	0.532216	0.619059	0.639894	0.536871
"20533277"	-0.283201	0.890505	0.0861621	0.814795	0.78232	0.184406	0.671582	1.56939	0.582462	1.3533	0.556701	0.490132	1.04816	0.102749	0.765668	0.879986	0.375443	0.42809	0.796756	1.38728	1.47859	1.17683	0.681254	0.370891	1.88213	0.33935	2.34545	1.12319	0.370891	0.469362	1.06194	0.292495	0.765668	0.66719	1.51939	0.679388	0.791589	0.769157	1.70069	1.40102
"20536693"	-0.180533	1.22656	0.086262	0.814795	0.950069	1.03303	1.00927	2.07053	1.34623	1.56114	0.464728	1.26798	1.14927	0.923395	0.824453	1.03546	1.66046	0.818538	1.43325	2.04493	1.16858	1.80582	0.966674	0.995206	1.68577	0.842121	1.21309	1.16752	1.33113	0.469362	1.35884	0.902342	1.04673	0.597848	0.619538	0.869959	0.605042	0.952062	1.4738	1.28978
"20533290"	0.198413	0.811826	0.0863561	0.814795	0.978627	0.65715	0.667974	1.38544	0.764982	0.810996	1.41845	0.440863	0.801249	0.807024	1.19249	1.00714	0.362507	1.19938	0.640775	1.21211	0.509486	0.824131	0.464772	0.557687	0.530625	0.747204	0.80027	0.702475	0.784838	1.03957	1.27909	1.1879	0.580282	0.732922	0.878918	0.570997	1.22131	0.833931	0.753137	0.506944
"20535204"	-0.310306	0.962521	0.086541	0.814795	0.799778	0.648055	0.816835	1.11568	0.418425	1.40287	0.360815	0.73636	1.25929	0.713691	0.794986	0.621634	0.851873	0.477663	0.551414	1.79564	1.68962	1.1318	0.949503	0.762122	0.944626	0.616417	2.24592	1.39549	1.41898	0.708437	1.17219	1.37439	1.34568	0.848721	0.585261	0.631682	1.08099	1.30151	0.712174	0.840307
"20538294"	0.392803	1.51339	0.0868131	0.814795	1.07386	0.778895	1.50025	1.93385	0.156853	1.55841	2.51019	2.56375	1.51258	1.58781	2.73079	2.61029	0.814874	0.761095	1.71965	1.68062	1.48137	1.34538	0.825511	1.84234	1.30323	1.27608	1.61188	1.14186	2.09475	0.923299	1.32018	1.67604	2.57803	1.16525	1.78643	2.72647	0.854673	1.14942	2.16385	1.90507
"20500479"	0.182537	0.664096	0.0870112	0.814795	0.868286	0.730363	0.730116	0.887033	1.29118	0.455857	0.925848	0.622013	0.51628	0.22765	0.994615	0.815125	0.688241	0.409295	0.496841	1.03012	0.488941	0.593482	0.689796	0.509486	0.445497	0.691503	0.398298	0.432425	1.0498	1.0498	0.638753	0.652893	0.491943	0.878756	0.404825	0.518066	0.961751	0.36931	0.989592	0.280509
"20537165"	-0.23096	0.766183	0.0872851	0.814795	0.711682	1.10209	0.645482	0.230261	0.756819	0.644142	0.448491	0.648507	0.523539	0.730814	0.475908	0.8907	0.763777	1.07989	0.548841	1.37081	0.946626	0.671092	0.469362	0.669506	1.04906	1.34189	1.26725	0.401862	0.649808	0.729227	0.876869	0.840307	0.683469	0.760868	0.777552	0.688102	0.669675	0.874134	1.19224	1.05254
"20500746"	-1.73375	6.47205	0.0872915	0.814795	0.269894	1.82537	8.13961	9.68286	0.888656	7.52783	6.5897	6.67425	8.35434	5.93466	5.45923	5.91568	7.94139	0.876617	9.11642	8.85884	9.75243	6.80396	8.25804	9.55851	8.24392	2.12861	7.62015	8.90816	5.19053	1.3617	7.83385	8.65245	9.86223	7.41474	5.32536	6.01823	2.16186	5.76614	9.09066	8.37617
"20533855"	0.146831	0.681597	0.0873217	0.814795	0.764322	0.4343	1.06412	0.837587	0.79587	0.658443	0.962278	0.658443	0.64778	0.98747	0.694225	0.555313	0.561974	0.38981	0.466184	0.555016	0.678831	0.550689	0.390615	0.564528	0.64778	1.0449	0.571609	0.876236	0.44954	0.678831	0.990729	0.960019	1.29165	0.850804	0.91524	0.695571	1.14724	0.542621	0.471444	1.21677
"20520208"	0.739887	2.47002	0.087459	0.814795	1.37309	1.13842	1.12319	1.81867	3.76943	2.36094	4.54815	3.66771	2.15845	3.57018	4.66893	3.88239	2.56028	0.544301	2.51062	1.98926	1.25917	3.29053	2.59505	2.62131	2.71759	1.16716	2.41247	1.53318	4.11442	0.860164	1.08151	3.55605	3.17684	4.33943	4.00151	3.72696	2.77372	3.21702	2.72673	1.78565
"20537137"	0.283929	0.931597	0.0875899	0.814795	1.53505	0.617162	0.691033	0.686373	1.69262	0.882341	0.733236	0.684037	0.854803	1.43641	2.22152	0.848157	0.859609	0.235084	0.834221	1.08333	0.855196	1.08099	0.5487	1.05596	0.578439	1.08767	0.617709	0.638666	0.904979	0.74301	0.601536	0.849278	0.621436	0.889548	0.996681	1.50212	0.908258	0.596422	0.596422	0.554893
"20533000"	0.116723	0.690534	0.0877092	0.814795	0.403562	0.812368	0.878388	0.716872	0.890473	0.693783	0.635296	0.611878	0.426571	0.93346	0.863169	1.12092	0.45575	0.826065	0.623438	0.527899	0.701275	0.650934	0.554452	0.603243	0.624546	0.685896	0.656577	0.675994	0.805383	0.828637	0.646045	0.523191	0.38981	1.04606	0.670352	0.480542	0.617306	0.500513	0.462277	0.499835
"20534524"	0.221591	0.687285	0.0877461	0.814795	0.711907	1.26085	0.61504	0.905132	1.26459	0.464043	0.975216	0.703345	0.646713	0.926745	0.68753	0.415857	0.383642	0.444648	0.967996	0.366029	0.519392	0.61504	0.160134	1.09068	0.587054	0.749784	0.668459	0.365018	0.905152	0.600981	0.66981	0.659623	0.444648	1.04059	0.699758	0.936599	1.5876	0.848985	0.332405	0.538612
"20537595"	0.217855	1.41879	0.0880151	0.814795	1.07737	1.48135	0.763527	1.14515	1.916	2.26996	1.07997	1.186	1.37193	1.68829	2.03112	2.32193	0.992364	0.887598	1.16647	1.11638	1.46517	2.19643	0.538657	1.04167	1.59216	1.05073	2.31922	1.35147	1.91336	1.25313	1.31583	0.846133	1.31655	1.46306	1.33562	1.45108	1.3882	1.93257	1.42249	1.35147
"20525536"	0.270897	1.04867	0.0881833	0.814795	0.74404	1.42288	0.596545	0.716872	1.94399	1.27854	1.06852	1.3993	2.8603	0.589365	0.401361	1.18774	0.428096	0.828228	0.941369	1.10428	0.701433	1.2673	1.43899	0.587813	2.03345	0.33603	0.594771	0.696917	0.564528	0.505705	1.0498	0.289068	1.2043	1.00735	0.937603	0.461394	1.08099	0.560427	1.55457	0.632546
"20533688"	0.180606	0.780582	0.0884237	0.814795	0.708802	0.988042	0.982676	0.676432	0.743369	0.899815	1.34458	0.872763	0.772172	0.39887	0.939002	1.12409	0.427812	0.473029	0.660176	0.5299	0.910524	0.534714	0.709975	0.867689	1.15673	0.700037	0.768056	0.544708	0.882948	0.659719	0.728671	0.775843	0.832347	0.926629	0.576266	0.916239	1.26351	1.0678	0.723619	0.497356
"20519474"	0.529207	6.4074	0.0884615	0.814795	6.15437	7.46571	6.47983	6.50372	6.83824	7.50565	6.84354	6.56847	4.76772	6.81497	6.43342	7.68834	5.6681	4.46587	6.34977	6.11086	6.36727	6.89139	5.6361	5.35263	6.33625	6.61311	7.07261	6.84956	7.24235	7.43432	6.94744	5.44578	6.67019	6.5031	6.55873	6.56735	6.61285	7.14389	6.8557	6.6729
"20534007"	0.168277	0.830973	0.0884876	0.814795	1.1122	1.55042	0.846447	0.802433	0.647788	0.778977	0.900494	0.535112	1.02754	0.573274	1.19316	1.01349	0.571486	0.679736	0.913157	0.622275	0.882712	0.507638	0.826029	0.644999	0.713252	0.540943	0.989152	1.07063	1.00392	0.882712	1.0498	0.840307	0.38619	0.551693	0.765354	1.13715	1.03512	1.27592	0.860231	0.604784
"20533878"	0.207009	0.830041	0.0885624	0.814795	0.794743	1.0025	0.563419	0.768063	1.44667	0.902664	0.80012	0.678443	1.36296	1.15333	0.479069	1.25057	0.685358	0.505192	0.50778	0.61506	0.55472	1.37293	0.831093	0.812715	0.61431	0.67863	0.640369	0.900281	0.599857	1.18299	0.853243	0.467787	0.834218	0.760868	1.06486	0.645366	0.567544	0.846205	1.36646	0.852972
"20536584"	0.208875	0.806007	0.0885626	0.814795	0.96914	0.344393	0.732834	1.6898	1.00739	0.83242	0.778755	0.931463	1.36296	0.419818	1.05011	0.806262	0.610815	0.659004	0.913157	0.874974	0.595164	0.744213	0.289308	0.792469	0.607988	0.816307	0.599363	0.91608	1.12557	0.843783	1.01553	0.758778	0.955367	1.23997	1.02901	0.680557	0.992021	1.02112	0.900938	0.88774
"20537564"	-0.186895	0.627618	0.0886981	0.814795	0.554669	0.449578	0.620265	0.752149	0.381665	0.619239	0.676629	0.487129	0.19347	0.438558	0.627884	0.608813	0.445081	0.922876	0.486472	0.564528	0.612219	0.570747	0.504639	1.07935	0.752149	0.439476	0.828294	1.44695	0.992386	0.272792	0.358743	0.604784	0.608813	0.190082	0.382091	0.867318	0.532216	0.37068	0.960176	0.631488
"20533418"	-0.18652	0.841621	0.0887501	0.814795	0.857465	1.26842	0.767086	0.783212	0.400872	0.675034	0.924702	0.701831	0.365018	0.871907	0.586519	0.778268	0.625908	1.04702	0.913157	1.13995	1.0173	0.958197	0.386714	0.85793	0.800991	1.10386	1.085	1.28255	2.22479	0.796858	0.575762	0.663738	0.614456	1.07369	1.77707	0.661643	0.804049	1.08008	2.00809	1.16491
"20533325"	0.159994	0.744782	0.0887514	0.814795	1.37008	1.11306	0.534948	0.589435	0.60808	0.83154	1.00735	0.71681	0.308501	1.30039	0.578662	0.938485	0.699785	1.40339	0.443658	0.604219	0.844434	0.626867	0.464011	0.364378	0.329878	0.962467	0.399373	0.834957	0.601516	0.555141	1.18442	0.579531	0.223532	0.760868	1.51059	0.725428	0.833881	0.815285	0.521859	0.673088
"20506712"	-0.751902	3.87972	0.0888142	0.814795	1.32092	2.39164	2.43616	5.01125	5.85704	4.60517	1.05549	3.01522	5.54192	2.05032	3.97522	4.78489	4.76882	1.04718	4.14791	5.30082	5.14058	5.89472	4.59686	2.6836	5.22919	1.69769	5.34574	5.21495	1.75948	2.41962	2.76276	3.72539	4.51372	3.9801	2.69129	2.90029	1.99496	1.90899	5.22186	4.60504
"20533374"	0.117452	0.712715	0.088885	0.814795	0.883924	0.851645	0.764859	0.895338	1.13147	1.12421	0.433551	0.576551	0.545372	0.743167	0.582072	0.725128	0.493671	0.62148	0.555385	0.836866	0.7546	0.873403	0.591301	0.591711	0.484859	0.700406	0.689777	0.654407	0.742738	0.80705	0.624458	0.845247	0.422306	0.839215	0.585261	0.794309	0.713773	0.958659	0.691342	0.668221
"20537480"	-0.525153	2.39568	0.0891732	0.814795	1.70322	1.82981	0.930667	2.928	4.37077	2.3757	1.33296	1.89049	3.54918	0.649698	1.89586	2.14085	3.10119	0.604784	2.74215	3.32693	2.8125	3.30855	3.48832	2.13935	3.79816	0.915029	2.77598	2.88612	1.33113	0.737904	1.28546	2.09437	1.87038	1.36674	2.363	2.11229	1.15533	1.97139	3.78477	2.69715
"20523013"	0.217069	0.855927	0.0892599	0.814795	1.03332	0.772039	0.571706	0.934411	0.817578	1.77669	0.896838	0.646762	0.817528	1.43641	1.42011	0.45015	0.583682	0.604784	1.10914	0.576033	0.691956	0.870984	0.680621	0.178422	0.830992	0.658684	1.33091	0.852503	0.805383	0.73505	0.839792	0.718905	0.797339	1.25129	0.726413	0.927137	1.08099	0.766303	1.11915	0.604784
"20536603"	-0.251735	1.72656	0.0893596	0.814795	1.28075	0.844779	1.12676	1.31194	2.57047	2.04776	1.45546	0.969862	2.69525	1.79704	1.42296	1.68533	1.1535	1.48252	1.41442	1.80536	1.96335	2.92399	1.87066	1.56866	2.40577	1.30453	1.95385	2.38257	1.59076	1.27652	2.12787	1.37893	2.10118	1.77324	1.65202	1.41594	1.13505	1.07576	2.29082	0.954643
"20533980"	0.180871	0.805544	0.0895017	0.814795	0.920609	0.809683	0.7548	0.67861	0.564528	1.08099	1.26667	0.711174	0.824453	0.973925	1.36093	0.805383	0.761127	0.989617	0.835221	0.761127	0.519392	0.691224	0.281865	0.956057	0.358753	0.646582	1.19508	0.585261	0.805383	0.729936	0.420827	0.99212	0.566379	0.83103	0.824453	0.770889	1.08099	0.796464	0.673504	0.770889
"20533249"	-0.239154	1.03581	0.0897944	0.814795	0.590083	0.800077	1.38291	0.772226	1.0651	1.62527	0.465097	0.530628	0.747892	0.871907	1.08417	1.05937	1.13586	1.12747	0.759327	1.55396	0.997624	1.10732	1.36668	0.643304	0.935548	1.09977	1.75482	1.38291	1.67164	1.43641	0.846455	1.07971	0.860248	1.87844	1.32087	1.07262	1.05131	1.02888	1.00903	0.864505
"20503095"	-0.190313	0.827541	0.0898452	0.814795	1.20475	0.591963	0.337744	0.822471	0.910981	0.568418	0.512505	0.442373	0.995479	0.977506	0.83735	0.587074	1.04893	0.604784	1.19666	0.743729	1.44987	0.833289	0.38065	1.02636	0.650918	1.45182	0.910981	0.774354	0.983849	0.7508	0.75953	0.595306	0.837144	0.728809	0.7585	0.38981	0.751314	0.728882	0.403306	0.59273
"20519505"	0.131734	0.661939	0.0901195	0.814795	1.33876	0.57703	0.57703	0.762386	0.564528	0.343913	1.00735	0.694021	0.57773	0.62321	0.832978	0.834741	1.08099	0.604784	0.472085	0.381544	0.348138	0.365018	1.10433	0.358753	0.74623	0.775595	0.450808	0.464583	1.06663	0.469362	0.791589	0.31178	0.684704	0.27324	0.60209	0.604784	0.54074	1.01849	0.371545	0.454617
"20500755"	-1.3019	3.4361	0.0902122	0.814795	1.45511	1.31545	4.10451	6.56058	0.472476	6.91444	0.544563	2.5658	5.39044	1.24403	0.794685	2.05976	5.2114	0.598794	6.76222	3.91129	4.98674	3.1839	5.24412	5.76912	6.14285	0.778222	2.94331	3.51271	5.03089	1.55013	4.51671	0.69641	5.42045	7.81603	2.13959	2.21258	1.87333	0.991353	5.43084	3.56368
"20533623"	0.131604	0.71668	0.0903693	0.814795	0.798968	0.864611	0.615129	0.630339	1.1143	0.558297	1.06228	0.766339	0.78576	0.989739	0.506252	0.697778	0.48285	0.659712	0.594955	0.882868	0.614449	0.744478	0.775562	0.476586	0.7718	0.846775	0.48285	0.477657	0.851676	0.855737	0.902878	0.686003	0.242885	0.465198	0.306693	0.939021	0.650049	1.13895	0.908832	0.515548
"20535396"	-0.130442	0.850831	0.0903824	0.814795	0.297892	0.809683	0.86922	0.584378	0.411139	1.18252	0.84884	0.909158	0.797834	0.883271	0.929619	0.903768	0.754907	0.95324	0.721502	0.809683	0.81847	1.08777	1.01757	1.01837	0.758998	0.733095	1.32831	0.990698	0.731737	1.02318	0.68828	0.659241	1.15384	1.1066	1.05124	0.738265	0.758998	0.725674	0.767289	0.813688
"20536762"	-0.264455	1.46691	0.0907891	0.814795	0.718181	0.862736	0.951874	1.28125	2.18494	1.77955	0.595281	1.2206	2.85239	0.73713	0.708083	2.12421	1.63506	0.943877	0.855233	1.36375	2.23984	2.082	1.22318	2.50325	2.36125	1.31331	1.0498	1.61914	1.67362	1.29197	1.18326	1.49376	1.2532	0.750425	1.85971	1.376	1.31081	1.02112	1.66102	1.70079
"20507094"	-0.33215	1.12619	0.0908006	0.814795	0.312829	0.503432	0.281769	0.381654	1.98046	0.608693	0.969672	0.856772	3.17872	1.07336	0.748545	0.625454	1.11726	0.297803	1.50231	1.02405	1.1531	1.77575	2.18525	0.700626	3.19138	0.709683	1.09481	0.755145	0.805383	0.431653	0.498365	0.432458	0.387791	0.932842	1.03998	0.679234	1.08099	0.939041	1.89277	0.223448
"20537053"	-0.135308	0.771234	0.0908425	0.814795	0.914533	0.566948	0.896857	0.698164	0.579048	0.804297	0.731897	0.836223	0.535511	0.785381	0.534635	0.559464	1.00598	0.613244	1.10049	1.37514	0.714995	0.939644	0.664965	0.545821	0.72782	1.0449	0.552779	0.780865	0.760132	0.693878	1.27324	1.0108	0.578662	1.01276	1.03697	0.560303	0.702709	0.525173	0.916715	0.632537
"20534600"	-0.305937	0.959161	0.0909161	0.814795	0.87376	0.263584	1.24065	1.27547	0.476212	1.24053	0.391707	0.757503	0.641161	0.811825	0.949568	0.752349	1.20611	0.798796	1.0466	0.939403	1.3222	0.677335	1.22442	2.25226	0.83433	0.33603	1.21437	1.49371	0.927442	0.814816	1.16726	0.840307	1.78413	1.79966	0.949568	0.986492	0.395047	0.911089	0.701206	1.41615
"20500489"	-0.15548	0.64081	0.0910885	0.814795	0.526279	0.645081	0.377893	0.325667	0.587523	0.395469	0.755686	0.69217	0.824453	0.87047	0.41406	0.342089	1.18162	0.615453	0.298959	0.645081	0.329449	0.916392	0.87047	1.08889	0.727541	0.78511	0.578374	0.585261	0.575198	0.283731	0.339825	0.431021	0.578662	0.369422	0.585261	0.603347	0.578365	0.342917	0.270953	0.615453
"20525397"	0.178054	0.712233	0.0911362	0.814795	1.18792	1.45126	0.88771	0.883665	0.534847	0.44607	1.07822	0.927648	0.403302	0.21992	1.03924	0.555313	0.642362	0.460685	0.83591	1.01815	0.695485	0.390492	0.661026	0.731322	0.355654	0.312919	0.797292	0.577171	0.3376	0.636155	0.79845	1.26888	0.570571	0.740707	0.816363	0.865928	0.70831	0.769769	0.840033	1.28396
"20537561"	-0.320527	1.00493	0.091191	0.814795	0.640436	0.809683	0.436149	1.65765	0.694226	1.15856	1.01089	1.02358	0.827997	0.406824	0.582205	0.887776	1.64657	0.192404	0.67266	1.08276	1.60783	2.37056	0.835924	0.655158	1.53721	0.366571	1.27592	1.73873	0.669117	0.397493	0.669117	0.721402	1.40569	0.791409	0.85983	0.271254	1.46477	0.770929	2.22956	1.52565
"20532758"	0.354158	1.15105	0.0913387	0.814795	0.52499	1.45935	0.79243	0.734803	6.14408	1.09496	0.935656	0.855924	0.846348	1.1522	0.842385	0.554465	0.597246	0.385735	0.901344	1.0733	3.83257	1.08099	1.12092	0.372721	0.550147	0.566458	0.81935	0.386912	1.0717	0.732819	0.572539	0.621258	2.83792	1.00735	0.846348	0.884797	1.53298	0.581376	1.10696	0.862202
"20526186"	-1.17461	3.8799	0.0913998	0.814795	0.833537	2.90359	0.909474	4.3242	6.39827	4.13118	0.828325	3.87477	6.58209	2.40024	2.17755	4.14791	6.01184	1.20144	4.59622	5.34514	4.51828	5.15932	5.96759	3.99999	6.37191	0.856636	4.5586	5.01954	3.02758	0.770274	2.18499	3.11797	4.35183	3.11759	3.82706	3.99394	1.81416	2.83744	5.72166	4.46607
"20532915"	0.130394	0.690835	0.0914872	0.814795	0.676253	0.717063	0.83846	0.937265	0.586153	0.603024	0.678716	0.779802	0.67524	1.13031	0.721686	0.728412	0.310419	0.411435	0.690741	0.755084	0.662416	0.492181	1.01493	0.714619	0.532216	0.652228	0.508042	0.763337	0.438535	0.611911	1.20666	1.2443	1.10807	0.712175	0.736434	0.802173	0.714619	0.944152	0.411581	0.565965
"20536897"	0.157123	0.799837	0.0917245	0.814795	1.08393	0.931592	1.01283	1.00007	0.949004	0.579594	1.02995	0.537535	0.627837	0.747747	0.991722	1.04896	0.486927	0.667593	0.640017	0.808111	0.562362	0.870144	0.761541	0.791589	0.503116	1.00362	0.65717	0.903116	0.868191	0.737904	0.76249	0.799028	0.339817	1.07016	0.970627	0.746406	0.503116	0.992023	0.457228	0.494418
"20505740"	-0.118188	0.657782	0.0919282	0.814795	0.959396	0.828938	0.647997	0.697617	0.502802	0.432597	0.736431	0.454458	0.429231	0.422536	0.578662	0.493587	0.819441	0.890204	0.607391	0.790428	0.538647	0.540946	0.703069	0.628742	0.548034	0.983175	0.880964	0.671469	1.02857	0.810047	0.555313	0.585529	0.743657	0.231384	0.3908	0.607391	0.534822	0.747922	0.8413	0.294899
"20536503"	0.145214	0.651781	0.0919318	0.814795	0.690758	1.0013	1.0224	0.64062	0.705674	1.08926	0.908361	0.460122	0.431425	0.805872	0.373288	0.563583	0.724161	0.500273	0.603082	0.70351	0.31878	0.701347	0.669117	0.460017	0.616081	0.488705	0.579756	0.585261	0.367023	0.983768	1.20248	0.992982	0.999089	0.694833	0.726407	0.856772	0.673361	0.777427	0.945534	0.743766
"20536529"	0.145214	0.651781	0.0919318	0.814795	0.690758	1.0013	1.0224	0.64062	0.705674	1.08926	0.908361	0.460122	0.431425	0.805872	0.373288	0.563583	0.724161	0.500273	0.603082	0.70351	0.31878	0.701347	0.669117	0.460017	0.616081	0.488705	0.579756	0.585261	0.367023	0.983768	1.20248	0.992982	0.999089	0.694833	0.726407	0.856772	0.673361	0.777427	0.945534	0.743766
"20501169"	-0.498352	1.26542	0.0919603	0.814795	0.864079	0.603427	0.659792	1.21015	1.15118	0.915556	0.812302	0.692699	2.05263	1.27936	0.578662	1.3751	1.18079	1.24316	1.154	0.805376	4.41718	1.6225	1.02468	0.871169	2.38699	0.849854	1.97422	0.64526	1.35644	0.937746	0.174387	1.40873	1.1801	0.79616	1.13109	0.856772	0.887775	1.8119	2.46213	1.8995
"20501155"	-0.494363	1.54342	0.0921172	0.814795	0.74404	0.641426	0.51019	1.33049	2.78701	0.672898	1.09053	1.33064	3.45856	0.955089	1.4	0.633942	2.65364	1.19332	1.26695	3.50784	1.6879	2.37342	1.35397	1.67088	2.48343	0.755237	1.51495	1.02565	1.62904	0.619424	0.619424	0.6178	1.27289	1.36928	0.907636	1.32249	1.36605	0.997713	2.69502	1.8963
"20503850"	0.127964	0.71434	0.0921457	0.814795	1.26862	0.806538	1.12319	0.864498	0.927225	0.451852	0.766713	0.731857	0.790959	0.626669	0.412249	0.569485	0.827862	0.762684	0.544202	0.68637	0.641234	0.32694	0.680144	0.788444	0.820986	0.653308	0.48686	0.585261	0.491762	1.06083	0.778701	0.655846	0.05042	1.39003	1.00823	1.14817	0.913431	0.369513	0.493387	0.42013
"20534058"	0.203039	0.910949	0.0921754	0.814795	0.961533	1.71894	1.12319	0.967698	1.64067	0.966531	0.804155	0.866	0.624609	0.620774	0.796155	1.05937	0.571486	1.10509	0.88661	0.988417	0.400798	1.11143	0.62452	1.00908	0.52649	0.595621	0.835816	1.0578	0.594962	0.686855	0.822023	0.923899	1.13579	1.00609	0.473014	1.07427	0.822023	0.620183	0.759075	1.0999
"20532576"	0.166709	0.640774	0.0921971	0.814795	0.560882	0.386258	0.839126	0.937265	0.824195	0.829726	0.544564	0.668635	0.776271	0.422093	1.27831	0.622224	0.590299	0.623597	0.485958	0.564528	0.554746	0.582493	0.584657	0.58682	0.447756	0.604278	0.397543	0.666364	0.554115	1.06862	0.470853	1.18714	0.327394	0.509601	0.573186	0.211152	0.707129	0.78797	0.388328	0.431394
"20501277"	0.931217	7.3138	0.092373	0.814795	7.46171	7.66029	7.34178	6.58844	8.36734	7.59293	8.40276	8.3751	7.01637	8.3397	8.15375	8.05273	7.54916	0.848201	6.70808	6.73226	7.31122	8.25678	6.9394	7.21601	7.51576	8.27067	7.36206	7.4687	8.39589	7.0264	6.93027	6.68366	7.17095	7.63434	8.11716	8.58001	8.14356	8.53348	7.88905	7.60271
"20520333"	-0.182623	0.961403	0.0927822	0.814795	0.6586	1.02682	1.01119	0.406493	1.54774	0.66899	0.476578	0.678584	1.19868	0.901984	0.395095	1.47034	0.772998	0.843068	1.05236	1.33061	1.40625	1.11638	0.813036	0.564528	1.31308	1.16692	0.990932	1.2624	0.703736	1.07988	1.49805	0.455727	1.24991	0.790945	1.81518	0.634861	1.32351	0.553168	1.04809	0.806296
"20501083"	-1.13492	6.60396	0.0930306	0.814795	7.65896	4.58527	8.53511	6.92092	1.05937	6.78571	6.16535	6.04562	6.28784	5.49887	6.40361	6.49139	7.08763	8.67102	8.87036	7.72906	8.23347	6.17407	6.57381	8.45186	5.81656	6.76082	5.02931	6.65915	4.88409	0.630076	7.64466	8.05549	7.764	8.15238	5.01174	7.14438	1.18928	4.41473	6.61605	6.53128
"20519662"	0.185943	0.777052	0.0930494	0.814795	1.16877	0.835826	1.02387	0.83794	0.988954	0.451852	0.187292	1.51061	0.816767	1.13031	0.850596	0.637499	0.719137	1.22289	0.826495	0.564528	0.601578	0.512668	0.551548	0.620714	0.595396	0.692214	0.815858	0.485937	0.564528	1.33708	0.93924	0.752435	0.589137	1.32128	0.485937	0.735296	0.614402	0.647681	0.719137	0.409103
"20536208"	-0.28386	1.15326	0.0932097	0.814795	0.312829	0.987598	0.751568	0.640562	1.66801	0.930476	0.996713	0.692879	1.45426	1.29863	1.34312	1.05937	1.08729	0.874336	0.89028	1.36188	2.34038	2.45267	0.669117	0.991248	2.00498	1.0449	0.998206	0.827045	0.991925	0.842767	1.34558	1.07172	1.74202	1.18759	1.06773	0.630837	0.853999	0.763426	1.66241	1.58491
"20520198"	0.631827	7.86403	0.0932215	0.814795	7.96697	8.06501	7.87306	8.1198	8.55356	8.55658	8.09154	7.71859	7.37044	8.75026	8.54063	8.55293	7.85269	3.56633	7.57088	7.76621	7.94056	8.8062	7.10947	6.68285	7.91504	8.40584	9.18664	7.77473	8.53621	8.85389	7.90252	6.82725	7.55175	7.8381	8.51529	7.54916	8.6835	8.25113	8.04681	7.81283
"20500745"	-0.897707	1.78125	0.0932223	0.814795	0.757683	0.778208	0.919853	5.4705	0.526432	0.670652	0.383675	0.818676	3.45733	0.587741	1.06399	0.554036	2.37645	1.1056	2.35428	1.93381	2.77044	0.811485	4.0409	3.94106	3.75826	1.11235	0.253899	2.30273	0.538768	0.751548	2.53207	2.92962	5.01118	0.394424	0.838097	0.406867	0.52549	0.550786	3.96424	3.30525
"20500770"	-0.194759	0.687695	0.0933772	0.814795	0.408095	0.890152	0.34042	0.504936	1.05937	0.365241	0.666753	0.23207	0.424375	0.462638	0.882306	0.847435	0.847538	0.392849	0.701221	0.740397	0.992805	0.687307	0.659971	1.05614	1.14035	0.704304	0.836086	0.661923	0.659794	0.830021	0.631975	0.330877	1.42635	0.420271	0.861212	0.952037	0.591573	0.428561	0.596668	0.620526
"20536803"	0.281318	1.47794	0.0933836	0.814795	1.03631	1.16759	0.600745	1.85935	1.70968	1.97837	1.52427	1.6237	2.31084	1.64722	1.64853	2.31662	1.59791	0.0629774	1.14189	1.63376	1.69683	2.29646	1.09913	0.959286	1.59791	1.22034	1.55182	1.1891	2.33471	0.982397	1.87388	1.52913	2.33798	1.83143	1.62212	2.16216	1.58408	2.20631	2.47492	1.98069
"20532644"	0.149898	0.616134	0.0934194	0.814795	0.541067	0.948786	0.80616	1.12758	0.586204	0.540413	0.533977	0.766148	0.607345	0.625407	0.834253	0.375654	0.385734	0.486759	0.667672	0.557233	0.350596	0.332113	0.496725	0.380429	0.564032	0.58449	0.834546	0.853885	0.461641	0.671096	0.69828	0.738521	0.494035	0.380603	0.35398	0.860883	0.864568	0.419021	0.863352	0.716738
"20532766"	0.149898	0.616134	0.0934194	0.814795	0.541067	0.948786	0.80616	1.12758	0.586204	0.540413	0.533977	0.766148	0.607345	0.625407	0.834253	0.375654	0.385734	0.486759	0.667672	0.557233	0.350596	0.332113	0.496725	0.380429	0.564032	0.58449	0.834546	0.853885	0.461641	0.671096	0.69828	0.738521	0.494035	0.380603	0.35398	0.860883	0.864568	0.419021	0.863352	0.716738
"20501295"	-0.831143	3.46163	0.0934242	0.814795	0.988074	1.90007	1.3455	5.45208	4.76697	4.78285	1.80458	3.98345	5.34023	2.16684	0.841251	3.18077	3.74647	1.41626	4.82639	5.34598	3.97787	4.56677	3.84454	4.20179	4.50097	0.897267	4.4048	4.79729	2.96668	1.0666	1.66464	5.11121	4.8654	4.64542	2.23324	3.88743	0.542457	2.98539	4.69336	3.71332
"20533375"	0.127347	0.670033	0.0934703	0.814795	0.810066	0.848313	0.882861	0.928898	1.07611	0.625434	0.441661	0.564058	0.570846	0.795859	0.53504	0.725335	0.492911	0.526209	0.633583	0.801317	0.890715	0.937873	0.541441	0.630555	0.453641	0.650547	0.443811	0.273712	0.73455	0.803931	0.621339	0.712632	0.330114	0.799498	0.623892	0.729097	0.702238	0.893447	0.588228	0.596418
"20521784"	0.174294	0.588522	0.0936108	0.814795	0.519392	1.18041	0.560202	0.513406	0.759155	0.646283	1.15341	0.843133	0.619741	0.324897	0.511077	0.476929	0.0866994	0.486554	0.26132	0.642849	0.519392	0.560202	0.590733	0.661273	0.188861	0.592965	0.649807	0.77585	0.358753	1.35802	0.652057	0.526401	0.363966	0.173496	0.639196	0.701529	0.453543	0.613325	0.5839	0.32743
"20532823"	-0.175532	0.765926	0.0936445	0.814795	1.1422	0.349919	0.331253	0.713367	0.685609	0.83154	0.85485	1.06312	0.605025	0.648009	0.396673	0.516348	0.649225	0.604784	0.584641	0.811565	1.2364	0.998406	0.673148	1.57815	0.492974	1.13411	0.396673	1.08423	0.570934	1.0498	0.791589	0.438863	1.50341	0.860031	1.57601	0.91325	0.567692	0.773189	1.7704	1.36287
"20533827"	0.216897	0.959005	0.0937435	0.814795	1.08465	1.0074	0.649288	0.936896	1.05097	2.08215	0.790149	1.76894	0.483981	0.712637	0.911254	1.33113	0.483981	0.584382	0.669117	1.37514	0.98349	0.986043	0.3659	1.19757	0.803672	0.74201	0.892183	1.12319	1.57672	0.714947	0.745805	0.838438	0.873096	0.800898	0.967039	0.856772	1.03717	0.855957	1.30635	1.22071
"20534160"	0.216897	0.959005	0.0937435	0.814795	1.08465	1.0074	0.649288	0.936896	1.05097	2.08215	0.790149	1.76894	0.483981	0.712637	0.911254	1.33113	0.483981	0.584382	0.669117	1.37514	0.98349	0.986043	0.3659	1.19757	0.803672	0.74201	0.892183	1.12319	1.57672	0.714947	0.745805	0.838438	0.873096	0.800898	0.967039	0.856772	1.03717	0.855957	1.30635	1.22071
"20534316"	0.379353	1.02241	0.0942581	0.814795	0.571483	0.869702	0.890443	1.38945	0.733942	1.78316	1.76354	1.86808	0.478207	1.1824	0.630753	2.38391	0.623578	0.798183	1.43661	1.27439	1.01098	0.999853	0.468449	0.418772	0.266261	0.504346	1.44351	0.7479	0.552151	0.546995	0.674511	0.768867	0.878991	1.56704	1.01785	1.26844	0.605824	0.730541	1.25969	1.95139
"20500186"	0.150058	0.649826	0.0944361	0.814795	1.05283	1.49959	0.852097	0.716872	0.275971	0.487114	0.795923	0.544285	0.631931	0.841749	0.229098	0.770813	0.40028	1.22289	0.808935	0.564528	0.662407	0.245335	0.701644	0.597056	0.428314	0.489665	0.378964	0.397546	0.639482	1.43641	0.59555	0.645021	0.424116	1.00735	0.625498	0.425072	1.12123	0.572405	0.744742	0.640047
"20536038"	-0.225745	0.939464	0.0944858	0.814795	0.709297	0.489846	0.604611	0.834326	1.54346	0.731615	0.972606	0.772276	0.916709	0.683043	0.721515	0.939806	1.05109	0.852855	1.46756	1.19418	1.07473	1.3376	0.773644	0.564528	0.743246	1.66779	0.955979	0.944835	0.946864	1.32957	0.724318	2.06053	1.28711	0.911138	0.971191	0.9613	0.916709	0.657974	1.04892	0.570041
"20525549"	0.40648	6.20317	0.0944912	0.814795	5.97466	7.19821	6.1956	5.01325	6.8488	6.67066	6.25357	6.53146	5.13146	6.68407	7.32932	7.04587	6.02884	4.67707	5.61233	5.23484	6.79463	7.13574	5.22736	6.0772	5.89806	6.04643	6.51672	6.74994	7.13111	6.17537	5.41452	5.09372	6.44063	6.59855	7.08883	6.74248	6.81284	7.17692	6.48893	6.62609
"20525634"	0.251238	0.767528	0.0948672	0.814795	0.524937	0.818986	1.13249	0.771392	1.42638	0.413867	1.06645	0.707608	1.17143	0.952063	0.926776	0.805383	0.630588	1.64009	0.728218	0.573831	0.152907	0.560202	0.334153	0.502644	1.11005	0.62472	0.48049	0.365018	0.708419	0.923231	0.665018	0.975516	0.587964	0.464316	0.380848	0.533701	0.954422	0.678161	0.828259	0.713736
"20500157"	-1.75447	4.97914	0.0950779	0.814795	0.546044	0.754078	6.45111	10.0231	0.172777	5.38296	4.30842	5.89588	9.12499	5.05449	0.407359	1.10171	7.5651	0.92994	7.87566	7.79446	7.70087	3.39132	8.74861	8.14659	8.7587	0.571216	2.69785	6.09625	4.13884	0.391361	8.35645	7.86911	9.48783	4.72472	2.30736	1.09941	0.735984	3.87525	8.36696	6.75235
"20533929"	0.184807	0.679782	0.0956756	0.814795	1.14473	0.612479	1.0025	0.342471	0.685694	0.608693	0.665729	0.700784	0.561012	1.25392	0.749541	0.938675	0.393814	0.657061	0.452045	0.815541	0.442389	0.548686	0.701872	0.791589	0.584493	0.573359	0.496574	0.591119	0.684687	1.0498	0.97489	0.375381	0.51342	0.676478	0.49271	0.78186	0.716677	0.900427	0.377403	0.530268
"20537602"	0.15057	0.717126	0.0958077	0.814795	0.727092	0.735531	0.734006	0.634043	0.976541	0.998165	0.831117	0.773943	0.850253	0.897706	0.728044	0.622494	0.884244	0.965786	0.538992	0.468119	0.589945	0.769839	0.495161	0.067765	0.673884	1.16334	0.573917	0.511109	0.631937	0.677062	0.581112	0.335411	0.425608	0.686716	0.902641	1.06299	1.19949	0.847345	0.449733	0.521955
"20534154"	0.250348	0.896027	0.0958929	0.814795	0.312619	0.746168	0.849813	1.64311	0.54472	1.08588	1.83088	1.54892	0.702095	1.05787	1.10209	0.830237	0.571486	0.188861	0.954632	0.750495	0.721831	1.00477	0.50234	1.09064	1.04676	0.521996	1.05042	0.845995	0.576248	0.50877	1.31959	1.1463	1.17609	0.946835	1.26696	1.39788	0.792949	1.2909	1.30045	1.4186
"20534164"	0.250348	0.896027	0.0958929	0.814795	0.312619	0.746168	0.849813	1.64311	0.54472	1.08588	1.83088	1.54892	0.702095	1.05787	1.10209	0.830237	0.571486	0.188861	0.954632	0.750495	0.721831	1.00477	0.50234	1.09064	1.04676	0.521996	1.05042	0.845995	0.576248	0.50877	1.31959	1.1463	1.17609	0.946835	1.26696	1.39788	0.792949	1.2909	1.30045	1.4186
"20534166"	0.250348	0.896027	0.0958929	0.814795	0.312619	0.746168	0.849813	1.64311	0.54472	1.08588	1.83088	1.54892	0.702095	1.05787	1.10209	0.830237	0.571486	0.188861	0.954632	0.750495	0.721831	1.00477	0.50234	1.09064	1.04676	0.521996	1.05042	0.845995	0.576248	0.50877	1.31959	1.1463	1.17609	0.946835	1.26696	1.39788	0.792949	1.2909	1.30045	1.4186
"20534175"	0.250348	0.896027	0.0958929	0.814795	0.312619	0.746168	0.849813	1.64311	0.54472	1.08588	1.83088	1.54892	0.702095	1.05787	1.10209	0.830237	0.571486	0.188861	0.954632	0.750495	0.721831	1.00477	0.50234	1.09064	1.04676	0.521996	1.05042	0.845995	0.576248	0.50877	1.31959	1.1463	1.17609	0.946835	1.26696	1.39788	0.792949	1.2909	1.30045	1.4186
"20534178"	0.250348	0.896027	0.0958929	0.814795	0.312619	0.746168	0.849813	1.64311	0.54472	1.08588	1.83088	1.54892	0.702095	1.05787	1.10209	0.830237	0.571486	0.188861	0.954632	0.750495	0.721831	1.00477	0.50234	1.09064	1.04676	0.521996	1.05042	0.845995	0.576248	0.50877	1.31959	1.1463	1.17609	0.946835	1.26696	1.39788	0.792949	1.2909	1.30045	1.4186
"20534184"	0.250348	0.896027	0.0958929	0.814795	0.312619	0.746168	0.849813	1.64311	0.54472	1.08588	1.83088	1.54892	0.702095	1.05787	1.10209	0.830237	0.571486	0.188861	0.954632	0.750495	0.721831	1.00477	0.50234	1.09064	1.04676	0.521996	1.05042	0.845995	0.576248	0.50877	1.31959	1.1463	1.17609	0.946835	1.26696	1.39788	0.792949	1.2909	1.30045	1.4186
"20518629"	0.741995	8.47981	0.0960991	0.814795	8.7004	9.10714	8.39649	8.12077	9.1089	9.66575	8.82941	8.90649	8.0753	9.42823	8.66888	9.20199	8.38462	3.65787	8.00424	7.99014	8.4145	9.50827	8.22058	7.61667	9.00218	9.29945	8.92188	8.28539	9.78308	9.33111	8.49815	7.70404	8.11622	8.95441	9.49746	8.77744	9.298	9.37036	8.88938	8.85877
"20521833"	0.169777	0.811262	0.0961414	0.814795	1.1893	1.27027	0.559603	0.93719	1.05825	0.999722	0.712745	0.479911	0.896972	0.883308	0.813416	0.953112	0.570366	0.604784	0.900534	1.06837	0.607338	1.06743	0.422118	0.661023	0.864601	0.779318	0.585336	0.585261	1.08413	0.919236	0.508007	0.825103	0.813416	1.23797	0.833995	0.609773	1.08099	0.890556	0.859958	0.840307
"20533609"	-0.16827	0.763922	0.0961479	0.814795	0.606679	0.640901	0.382701	1.01796	0.439452	0.642959	0.625263	0.761446	0.943705	0.483308	0.684561	0.928501	0.484269	0.750237	0.654668	0.557018	0.64251	1.23778	1.09945	0.687647	1.55938	0.459148	1.04229	1.00227	0.687647	0.588613	0.654228	0.467423	0.512929	0.666708	0.947572	0.703013	0.784079	0.527137	1.09945	0.702946
"20533708"	-0.188584	0.773473	0.0962445	0.814795	0.98223	0.845416	0.42162	1.28374	0.502343	0.705465	0.499014	0.658812	0.422721	0.54687	0.726626	0.555313	1.08955	0.717478	0.630224	0.948281	1.46965	0.642571	0.669117	1.28623	0.953544	0.686479	0.571486	0.748565	0.54871	0.737904	0.241997	0.717478	1.10412	0.698903	0.824453	0.615089	0.904283	0.680732	0.898373	0.369283
"20533383"	0.214808	0.950241	0.0969111	0.814795	1.24752	0.926341	0.675149	0.952971	1.17432	0.72364	0.982082	0.806297	2.01612	0.852233	1.05085	1.28423	0.970622	0.936972	0.769924	0.92463	1.02536	1.0159	1.17827	0.790924	0.768315	0.492302	0.686434	0.554387	1.20838	0.695757	1.09795	1.33819	0.896977	1.23374	1.31709	0.504757	0.505669	0.885815	0.686434	0.812649
"20515557"	-0.138389	0.571697	0.0970003	0.814795	1.03831	0.577393	0.342039	0.660894	0.581719	0.469043	0.167171	0.276784	0.321679	0.381216	0.595853	0.617924	0.773496	0.621975	0.480752	0.867238	0.31878	0.685488	0.531972	0.627139	0.873963	0.488586	0.836047	0.585261	0.375944	0.486552	0.499335	0.595686	0.235099	0.778059	0.579832	0.38981	0.549407	0.292521	0.388736	1.10639
"20537205"	0.122092	0.65363	0.0971157	0.814795	0.734335	0.557514	0.837107	0.532778	0.809163	0.608693	0.752999	0.648507	0.794246	0.871907	0.575974	0.852882	0.605377	0.608565	0.672897	0.906335	0.744476	0.387104	0.666429	0.601131	0.392644	0.578454	0.36233	0.585261	0.598894	0.737904	0.763015	0.868796	0.387122	0.587771	0.375325	0.410082	0.532216	0.36992	0.25451	0.409103
"20515551"	0.189434	0.624368	0.0971581	0.814795	0.759034	0.809683	0.495378	0.31878	0.30244	0.83154	0.802134	1.59855	0.669117	0.420622	0.562365	1.05937	0.752011	0.439838	0.643966	0.524113	0.532689	0.298113	0.469362	0.546837	0.376944	0.544564	0.309398	0.917976	0.358753	0.519389	0.530162	0.620542	0.628689	1.00735	0.562365	0.577893	0.529501	0.537143	0.675176	0.45913
"20534351"	-0.158478	0.774116	0.0974837	0.814795	0.519392	0.531147	0.822908	1.11609	0.952546	0.967006	0.230512	0.486654	0.830526	0.362231	0.714127	0.805383	0.768053	0.57573	1.04862	0.791589	0.957038	1.08707	1.11303	0.797662	0.862845	0.749842	0.706952	0.781828	0.564032	0.242801	1.27686	1.9031	0.595089	0.68813	0.385427	0.282986	0.425392	0.924142	0.965724	1.03687
"20536541"	0.186465	0.754284	0.0974888	0.814795	0.932191	0.748352	1.0873	0.700657	0.805383	1.74365	0.520551	0.423289	0.866776	1.14393	0.809957	0.388163	0.562678	1.08526	0.651711	0.540516	0.723407	0.720027	0.477332	0.342117	1.04492	0.663792	0.571486	0.549367	1.00304	1.0498	0.719009	0.525734	1.21723	0.992852	0.788559	0.58747	0.508203	0.607549	0.600574	0.76848
"20500146"	-1.90847	7.98399	0.0976453	0.814795	1.32646	0.853808	9.61744	10.9457	1.93477	8.87923	7.83747	8.78837	11.8406	8.23391	7.22419	6.87515	11.3348	0.874644	11.1187	11.0377	10.5288	8.3547	11.266	10.7409	10.5728	3.23228	7.96278	10.2346	7.38415	0.766874	10.9491	11.2775	11.5976	9.95171	7.06891	7.54747	6.91209	7.04332	10.2658	9.47702
"20518719"	0.150182	0.618325	0.0980877	0.814795	0.519392	0.739407	1.09358	0.725246	0.152106	0.557547	0.934892	0.827712	0.397113	0.833912	0.544223	0.995858	0.357627	0.604784	0.653691	0.320604	0.481397	0.544776	0.453936	0.743734	0.725246	0.723769	0.365018	0.544223	0.767388	0.737904	0.563687	0.43342	0.569015	0.537959	0.585261	0.604784	0.711421	0.754722	0.55075	0.409103
"20533227"	0.14985	0.674597	0.0980888	0.814795	1.07976	0.61884	0.614909	0.395487	0.623167	0.709535	0.645405	0.648507	0.441725	0.985629	1.10209	1.12921	0.630125	0.814076	0.669117	0.436872	0.620233	0.490426	0.469362	0.833919	0.470942	0.633545	0.603457	0.523987	0.623167	1.10844	0.791589	0.312853	0.376736	0.842886	0.6439	0.247499	0.850228	0.869999	0.528448	0.347828
"20538464"	0.162377	0.700233	0.0983107	0.814795	1.2815	1.10778	0.999935	0.731311	0.866296	0.791004	0.584723	0.64101	0.484367	0.635738	0.60283	0.650562	0.898375	0.419595	0.744091	0.566901	0.318653	0.772654	0.715691	0.93964	0.383311	0.648975	0.176871	0.843775	0.742258	0.509521	0.583927	0.668707	0.453867	0.526725	0.429045	0.703856	0.906506	1.17714	0.39457	0.582225
"20501763"	0.180177	0.713358	0.0983182	0.814795	0.853324	1.09241	0.677292	0.653444	1.16865	0.461531	0.690985	0.856772	0.505956	1.2474	0.474302	0.959292	0.957773	0.78752	0.569039	0.744981	0.803803	0.679338	0.503896	0.791589	0.532216	0.188868	0.482108	0.4381	0.393288	1.0498	0.161506	0.395153	0.424345	0.901806	0.702352	0.79207	0.933832	0.445314	0.688576	0.604784
"20501230"	0.205029	0.768499	0.0986073	0.814795	1.02112	0.418577	1.08559	0.934717	0.553805	0.826538	1.47097	0.454645	1.01386	0.602031	1.29714	0.773158	0.56007	0.799836	0.864168	0.312224	0.708801	0.74404	0.631517	0.367831	0.679273	0.973274	0.547681	0.803107	0.868593	1.0498	0.750365	0.82263	0.41296	0.530418	0.682829	1.20036	1.57743	0.525439	0.731558	0.448531
"20535294"	0.194921	0.715854	0.0986145	0.814795	1.24976	0.703542	0.468575	0.816456	0.944628	0.473777	0.686544	0.791848	0.363297	0.757165	1.44489	1.0593	0.67107	0.490042	0.739287	0.564528	0.668762	0.508359	0.127221	0.707869	0.647729	1.04483	0.47986	0.771165	0.502094	0.555523	0.891173	0.748125	0.73624	0.634479	0.647271	1.00011	0.532142	0.791082	0.39347	1.00694
"20503094"	0.179981	0.606382	0.0987279	0.814795	0.79837	0.925627	1.35197	0.566836	0.859712	0.655504	0.598893	0.498663	0.272237	0.681917	0.427466	0.719278	0.419348	0.887598	0.322042	0.611339	0.561444	0.251909	0.918718	0.505427	0.358753	0.276928	0.419348	0.663847	0.628922	0.800353	0.365323	0.486788	0.632991	0.815198	0.188861	0.666782	0.586546	0.683052	0.425875	0.350001
"20537223"	0.184237	0.564456	0.0988355	0.814795	0.74404	0.822792	0.57194	0.554147	0.402557	0.652496	0.728053	0.351335	0.680855	0.999429	0.930002	0.441255	0.243746	0.608302	0.259593	0.379833	0.754759	0.227198	0.510419	0.756548	0.594121	0.659517	0.0666532	0.607361	0.594121	0.469362	0.575192	0.561011	0.299365	0.570371	0.723936	0.684686	0.431698	1.00452	0.47677	0.604784
"20537237"	0.184237	0.564456	0.0988355	0.814795	0.74404	0.822792	0.57194	0.554147	0.402557	0.652496	0.728053	0.351335	0.680855	0.999429	0.930002	0.441255	0.243746	0.608302	0.259593	0.379833	0.754759	0.227198	0.510419	0.756548	0.594121	0.659517	0.0666532	0.607361	0.594121	0.469362	0.575192	0.561011	0.299365	0.570371	0.723936	0.684686	0.431698	1.00452	0.47677	0.604784
"20504586"	0.43691	9.6637	0.0989081	0.814795	10.0637	10.7972	9.95454	8.04484	9.8189	9.99669	10.1464	10.5096	8.84694	10.2384	9.89915	10.2697	9.70355	8.33399	8.72221	8.79615	9.5592	10.3533	9.17417	9.39249	9.78605	10.0833	9.44838	9.9902	10.3377	9.16049	9.18802	8.67142	9.16509	9.34165	10.6375	10.1074	10.0069	10.5551	9.81014	9.85061
"20537601"	-0.275212	0.964505	0.0990079	0.814795	0.668792	0.784778	0.805882	1.1726	1.44207	0.87667	0.416689	0.648507	1.5424	0.467426	0.354915	0.74206	1.86555	0.604784	0.351806	2.29444	0.746641	0.993558	1.12142	0.716341	1.81245	1.05585	0.614536	1.04794	0.467767	0.469362	1.15452	0.508023	1.5424	0.804831	0.61272	0.652449	0.796743	0.703197	2.19902	0.781259
"20533536"	0.142653	0.750904	0.0990191	0.814795	1.05541	1.31675	0.560202	0.93153	0.963317	0.83154	0.789975	0.682795	0.473383	0.906195	0.766074	0.589601	0.579676	0.612278	0.678219	0.953795	0.679525	0.59449	0.703405	0.733209	0.393041	0.950608	0.532432	0.744254	0.95551	0.737904	0.697296	0.639073	0.586155	0.664815	0.489208	0.401267	0.108392	1.02112	0.405833	0.841469
"20536744"	-0.301226	1.06666	0.0992665	0.814795	0.825268	0.576829	0.599099	0.993533	1.44926	0.83154	0.48981	1.40846	0.922104	0.793168	0.733463	1.37003	1.11051	0.751081	1.53133	1.80921	1.61415	1.97825	1.18853	0.620797	1.54737	0.482326	1.33219	0.64153	0.551393	0.708592	1.36759	1.13458	1.17609	0.817137	0.71856	0.146919	0.929381	0.769157	1.47743	1.02874
"20536745"	-0.301226	1.06666	0.0992665	0.814795	0.825268	0.576829	0.599099	0.993533	1.44926	0.83154	0.48981	1.40846	0.922104	0.793168	0.733463	1.37003	1.11051	0.751081	1.53133	1.80921	1.61415	1.97825	1.18853	0.620797	1.54737	0.482326	1.33219	0.64153	0.551393	0.708592	1.36759	1.13458	1.17609	0.817137	0.71856	0.146919	0.929381	0.769157	1.47743	1.02874
"20504324"	-0.282341	1.37792	0.0993793	0.814795	1.02112	0.434596	1.2943	1.38238	1.22136	3.07344	0.514626	1.15787	1.41874	0.749583	1.96186	0.611099	1.40201	1.10057	1.46879	1.54626	2.15963	2.38247	1.12579	2.54128	0.856772	0.798445	1.84875	0.998324	1.22091	1.11939	1.30368	2.18852	2.30739	4.09773	1.97824	1.23826	0.962702	1.68958	1.50224	1.23652
"20525740"	0.19458	0.845914	0.0995296	0.814795	0.817349	0.698618	1.12319	0.909094	0.75675	0.444025	0.870111	0.923333	0.874794	1.54062	0.891014	1.46955	0.571486	0.440116	0.709384	1.08099	0.804465	0.543281	0.903185	0.587816	1.04899	0.841128	1.03288	0.419763	0.943799	0.996162	0.538392	0.93742	0.997604	1.03532	0.381083	1.29468	0.598777	1.08768	0.709903	0.601325
"20536636"	-0.178622	0.896096	0.0995388	0.814795	1.0558	1.08662	0.528513	1.37504	0.381443	0.68717	0.5291	0.57152	0.689591	0.798686	1.05977	0.918161	1.0205	0.808449	0.737752	1.045	0.554098	1.46157	0.39472	0.995254	1.04534	1.01354	1.75027	0.998395	0.657766	0.412082	0.674981	0.166942	0.593475	0.758978	0.67286	1.11306	1.38238	1.27592	0.864586	0.824844
"20503854"	0.143886	0.591996	0.0996203	0.814795	0.53245	0.612772	0.473309	0.572573	0.617098	0.737468	0.755686	0.479214	0.888737	0.865624	0.824453	0.607883	0.729029	0.44238	0.569631	0.390223	0.336265	0.365018	0.528845	0.617098	0.352471	0.798357	0.306441	0.804882	0.578374	0.463079	0.844159	0.546208	0.375451	0.712856	0.629883	0.547353	0.597018	0.303668	0.571486	0.598502
"20525438"	0.288754	1.18928	0.0998167	0.814795	1.02112	1.16827	1.62159	0.713981	1.03032	1.51745	1.63633	1.75961	0.735296	0.869016	1.7617	2.16916	0.896463	0.48758	1.06656	0.806793	0.91222	2.06814	1.12021	1.03989	1.10507	0.778222	1.813	0.444646	2.1294	0.817533	0.791589	1.238	1.44535	1.00446	1.74251	1.66922	0.791589	2.33783	1.24287	0.684413
"20519567"	-0.229435	0.847833	0.0998383	0.814795	1.20107	0.583282	0.579622	0.535586	0.642218	1.01149	0.778766	0.659297	1.03028	0.688708	0.210892	0.876172	0.678508	0.466458	1.34818	1.45283	0.760984	1.85018	0.952831	0.881718	0.926867	0.555354	0.911476	0.765214	0.883072	0.469362	0.417514	1.02026	0.758614	1.05589	0.551498	1.16023	0.971542	0.383016	0.952831	0.486792
"20534072"	-0.165238	0.595815	0.0998662	0.814795	0.43054	0.332801	0.404626	0.771389	0.551492	0.354659	0.589811	0.302261	0.373419	0.705615	0.625206	0.716531	0.816835	0.930266	0.747282	0.344431	0.572029	0.365018	0.755395	0.869969	0.856772	0.552965	0.688567	0.641673	0.536397	0.649053	0.881957	0.674432	0.639507	0.555313	0.305942	0.488272	0.36634	0.855247	0.630076	0.881957
"20534021"	0.158951	0.742556	0.0998848	0.814795	0.773596	1.35961	0.717099	0.833953	0.464792	0.895281	0.373069	0.884789	0.850941	0.526101	0.824453	1.36069	0.47175	0.632801	0.705319	0.709947	0.427571	0.799507	0.772171	0.591016	0.873137	0.39977	0.833399	0.740571	0.946491	0.498917	0.455577	0.880784	0.686573	0.657556	0.721142	0.640987	0.532216	0.563631	0.669421	1.35434
"20534858"	-0.139811	0.753759	0.0998881	0.814795	0.951327	0.521166	0.496021	1.08096	0.500348	0.788213	0.480383	0.46688	0.846768	0.580933	0.760273	0.732965	0.772276	0.560226	0.848976	1.37514	0.701066	1.08511	0.451683	0.74116	0.709868	1.22255	0.575603	0.840307	0.805383	0.645993	0.732965	1.01796	0.741202	0.943168	0.762913	0.12468	0.998876	0.976564	0.548177	0.604784
"20537202"	0.17498	0.736995	0.0998926	0.814795	1.1881	0.958812	1.33336	0.783981	0.713657	0.608693	0.833587	0.566541	0.442918	0.709978	0.948805	0.805383	0.571486	0.42564	0.975164	0.977084	0.681726	0.609011	0.183196	0.745613	0.724617	0.836299	0.514147	0.550076	0.652099	0.887033	0.423966	0.687024	0.717118	1.09149	1.13762	0.337989	0.616357	0.867839	0.607316	1.00771
"20533288"	-0.157629	0.634608	0.100036	0.814795	0.764328	0.748102	0.837123	0.33313	0.888477	0.547637	0.564692	0.279721	0.160686	0.625837	0.344184	0.575601	0.654581	1.17738	0.546656	0.647623	0.602487	1.13638	0.65905	0.647623	0.615311	0.564851	0.420408	0.888714	0.358753	1.07009	0.557112	0.854657	0.661757	1.02748	0.391833	0.38981	0.369747	0.708102	0.951615	0.559267
"20525604"	-0.214727	0.858893	0.100139	0.814795	0.953194	0.669156	0.582996	0.825826	1.11239	0.940495	0.839667	0.585303	0.793699	0.612435	0.297816	0.805383	1.11239	1.05346	1.18377	1.37514	0.628346	0.74404	1.57945	1.04208	0.653668	0.311982	1.10954	0.801218	0.805383	0.846859	0.900544	0.840307	0.744518	0.697664	1.29015	1.55259	0.748172	0.746296	0.705954	1.20752
"20538275"	-1.00233	9.39297	0.100154	0.814795	7.75648	2.44627	10.8107	10.3687	3.531	11.0343	10.6776	10.5688	10.2921	9.68744	9.38864	10.1396	10.2187	2.13628	11.5641	10.2996	10.667	10.893	11.0946	12.3422	10.417	8.20179	9.88175	11.0135	9.36956	7.40209	10.2395	10.7552	11.1482	11.0566	10.6614	11.8341	9.55433	9.77024	10.4867	11.1623
"20520195"	0.146025	0.61613	0.100327	0.814795	0.497781	0.783913	0.870639	0.31878	0.644556	0.578987	0.940638	0.395954	1.07208	0.951935	0.671665	0.542783	0.152651	0.875068	0.660604	0.416058	0.712134	0.352488	0.854404	0.566578	0.281864	0.637567	0.458021	0.549969	0.657532	0.512893	0.797249	0.254215	0.754796	0.543704	0.571901	0.574761	0.612244	0.537143	0.297936	0.489131
"20535896"	-0.224157	0.828117	0.10034	0.814795	0.671017	0.384261	1.02307	0.533643	1.26561	0.666716	0.831408	0.612824	0.633434	0.766646	0.648513	0.555313	0.740574	1.77533	1.10751	0.961309	0.660201	0.950279	0.839837	0.932398	0.680831	0.929848	0.712295	0.991933	0.182812	1.26047	0.680039	0.604784	0.7697	0.760868	0.409321	0.72951	0.905053	1.19966	1.15213	0.922628
"20525626"	-0.20333	0.586895	0.100367	0.814795	0.341727	0.573141	0.411597	0.568267	0.596896	0.523673	0.154483	0.299728	0.517547	0.258043	1.17391	0.403744	0.85697	0.644919	0.764553	0.407851	0.529418	0.555009	0.517547	0.846813	0.788693	1.0738	0.436839	0.840307	0.805383	0.898233	0.841316	0.326036	0.389631	0.406708	0.891963	0.648286	0.379305	0.550082	0.584426	0.617724
"20535244"	0.166134	0.801444	0.10081	0.814795	0.869232	1.10209	0.894838	0.590509	0.883385	0.960377	1.30299	0.985609	0.690451	0.94991	0.552286	0.832452	0.365018	0.763019	0.940227	0.642531	0.68796	1.08099	0.46232	0.741645	0.929461	1.0167	0.598556	0.392087	0.94442	1.10688	0.640057	0.590693	0.934219	0.436756	0.774509	0.548045	0.719484	0.724411	0.558813	1.09857
"20534830"	-0.768259	3.65423	0.100814	0.814795	1.49551	2.28477	4.84753	5.65283	0.995625	4.04512	2.89606	3.62449	4.4112	3.16306	2.94864	2.87642	4.82979	1.19106	5.3772	5.55583	4.90696	3.0487	4.41199	5.60686	3.5204	2.52891	3.64726	3.83541	3.32431	1.65204	4.93514	5.82768	5.2549	4.85685	3.30849	3.25451	1.97427	2.72918	3.51666	3.55129
"20538205"	-0.80721	6.75884	0.100873	0.814795	3.94455	2.04538	7.91716	6.71983	3.8285	7.85787	7.28404	7.40861	7.3516	6.72195	7.59696	7.58641	7.13348	2.38999	8.40546	7.23905	8.09257	8.89916	7.12665	9.98411	6.5686	4.73751	7.24098	8.13181	6.87206	4.55331	7.34306	7.63334	8.43532	8.65408	8.02774	7.81834	7.38234	6.76847	7.13629	7.9157
"20533904"	-0.16461	0.778859	0.100947	0.814795	0.732252	0.719639	0.541201	0.689055	0.55274	0.628401	0.618958	0.844984	0.804231	1.13031	0.365018	0.731862	0.95195	0.604784	0.804231	0.512578	1.33986	0.560202	1.04845	0.620103	1.21611	0.957835	0.730924	0.986935	1.0498	0.457573	0.403198	0.579086	0.536438	0.505381	0.573473	0.748756	1.19699	0.322674	0.62706	0.781333
"20515526"	-0.460997	1.19134	0.101066	0.814795	1.00385	0.533381	0.790014	1.12787	0.988785	1.23446	0.980529	0.605319	1.53888	0.586683	0.809179	1.33113	0.57015	0.872324	0.463561	1.06572	1.71909	4.19193	1.05873	0.974992	1.27592	0.489497	1.2332	3.14692	1.20327	1.42113	1.34157	1.10075	4.43996	1.97558	1.25691	1.32397	1.05417	1.20453	3.30312	2.28249
"20537084"	0.189747	0.871916	0.101085	0.814795	1.02112	1.34622	0.804335	1.14515	0.800344	1.08099	0.906366	1.60624	0.758512	0.608375	0.72347	0.800344	0.571486	1.15695	0.707694	0.42769	1.03553	0.678099	0.669117	0.725648	0.941337	0.97896	0.609151	0.822845	0.602886	0.983861	0.709073	1.19375	0.578662	0.755829	0.824453	0.68935	0.776349	0.764119	0.764119	0.845524
"20537041"	-0.264646	1.14546	0.101254	0.815176	0.419092	1.08851	0.816835	1.20574	1.36873	0.739631	0.79097	0.951508	1.30637	0.904666	0.853885	1.71171	1.12985	0.878677	1.2785	2.04493	2.18875	1.63309	0.744707	0.659264	1.27592	0.424953	1.74558	1.32917	0.564528	0.191697	0.772138	0.961417	1.37514	1.17374	1.05492	0.977882	0.532216	1.13907	1.42613	1.09857
"20534823"	0.138532	0.772592	0.102176	0.820518	0.948313	1.01396	0.801834	0.894246	0.756305	0.786067	0.978904	0.688079	0.677424	0.814385	1.00183	0.740954	0.542392	1.05214	0.640671	0.372657	0.709459	0.510226	0.646736	0.59498	0.474694	1.0449	0.776937	1.07411	0.59498	0.879053	0.936798	0.636732	0.57545	0.759586	0.575819	0.807694	0.483138	0.598408	0.322467	0.985516
"20525509"	0.361591	1.74853	0.102217	0.820518	1.51066	1.13062	0.905128	1.74579	2.20897	1.69765	1.73774	2.41921	2.32338	2.10637	2.33607	3.03032	1.15003	1.09432	1.35136	1.17166	1.56906	2.55019	0.889959	2.70742	1.80211	1.3585	2.31365	0.854555	1.4296	0.592663	1.13559	1.73227	2.21684	2.55296	2.96565	3.37385	1.24859	1.85364	1.99362	1.52643
"20533002"	0.134567	0.668892	0.102288	0.820518	0.578885	0.937094	0.958198	0.981117	1.00034	0.495295	0.696653	0.880911	0.669117	0.403281	0.842907	0.390319	0.816835	0.545751	0.712559	0.600275	0.57291	0.424511	0.469362	0.828774	0.665036	0.395523	0.512453	0.675313	0.828774	0.363506	0.570412	0.675313	0.519628	0.418246	0.628704	0.972153	0.57173	0.386223	0.604163	0.290179
"20534637"	0.234768	5.46934	0.102555	0.820867	6.17511	5.27701	5.70773	5.26436	4.61345	5.41345	5.69124	5.98804	5.3753	6.0995	5.90882	5.52669	5.63184	5.15563	5.29146	5.37396	5.45338	5.31373	5.3641	5.64802	4.83094	4.88687	5.97671	5.29685	4.95293	5.35999	5.13146	5.98231	5.19013	5.83772	5.08736	6.19521	5.45633	5.43892	4.92802	4.6024
"20536882"	-0.132136	0.713885	0.102578	0.820867	0.74404	0.560202	0.400365	0.641285	0.73102	0.549501	1.17789	0.622387	0.535553	0.550162	0.535553	0.725848	0.98737	0.66762	0.373136	0.662178	0.791128	1.06574	0.731952	0.923667	0.814521	0.748921	0.742022	0.851188	1.14745	0.753822	0.677702	0.806108	0.452645	0.555313	0.922103	1.02497	0.791589	0.725142	0.777428	0.579638
"20525448"	0.962616	7.54445	0.102885	0.821927	7.52368	8.45019	6.91578	7.02025	7.96493	9.00237	8.04252	8.47525	7.66808	8.85198	7.98954	8.40451	7.53206	0.946608	7.07773	6.90208	7.40379	8.84124	7.1981	7.21607	7.87609	8.46701	7.82446	7.47245	9.07956	7.91444	7.15202	7.07171	7.47634	9.30858	8.9258	8.89499	8.82963	9.12105	7.97834	7.4164
"20500131"	-0.826182	2.04318	0.10308	0.821927	0.745444	0.477346	0.927032	5.46534	0.523546	1.89805	0.647884	2.25024	4.37658	0.869906	0.824453	0.555313	3.16936	0.348827	3.23555	3.75753	3.98725	1.11087	3.40374	4.32623	2.51042	0.512955	1.22285	1.88972	0.996733	0.996733	1.58989	4.51951	4.63301	1.53926	1.29316	0.75664	0.750606	1.27592	3.83902	2.95778
"20525708"	-0.198808	0.893856	0.103472	0.821927	0.520685	0.39108	0.927452	0.500051	1.47139	0.71931	0.8831	0.431686	1.91564	0.528447	0.314027	0.930549	1.39921	0.81264	0.544867	0.819841	1.72925	1.52214	0.937836	0.787236	1.55075	0.6091	0.490184	0.716058	0.675146	0.848522	0.565472	0.729951	0.790529	0.763168	1.35638	0.81264	1.19161	0.547301	0.779316	1.04816
"20538314"	-0.126656	0.796391	0.103506	0.821927	0.737143	0.791212	0.66923	0.918794	0.828764	0.861878	0.537667	0.64161	0.669117	0.488063	0.854792	0.798486	0.769898	0.803196	0.661972	1.11133	0.846933	0.784019	0.871907	0.821927	0.698401	0.976634	1.36071	0.609701	0.798486	0.554144	0.496159	0.81336	0.786912	0.389091	0.489868	0.72433	0.911134	0.537143	0.769157	0.949336
"20506871"	0.203758	0.848113	0.103643	0.821927	1.2294	1.29246	0.743506	1.09928	0.744533	0.799064	1.18735	1.31709	1.00446	0.403281	0.594086	0.985387	0.361726	0.673053	0.643565	0.754899	0.519392	0.85338	0.759924	1.01772	0.716872	0.814533	1.22981	0.60994	0.34151	1.23311	0.555313	0.822182	0.580181	0.623581	0.561916	0.573114	1.261	0.404298	0.919139	0.589107
"20518724"	0.203758	0.848113	0.103643	0.821927	1.2294	1.29246	0.743506	1.09928	0.744533	0.799064	1.18735	1.31709	1.00446	0.403281	0.594086	0.985387	0.361726	0.673053	0.643565	0.754899	0.519392	0.85338	0.759924	1.01772	0.716872	0.814533	1.22981	0.60994	0.34151	1.23311	0.555313	0.822182	0.580181	0.623581	0.561916	0.573114	1.261	0.404298	0.919139	0.589107
"20515511"	0.133078	0.742244	0.103648	0.821927	0.895157	1.00035	0.556626	0.890997	1.03716	0.625978	0.693493	0.794579	0.669117	0.563644	0.998579	0.979723	0.745612	0.563935	0.669117	1.08099	0.670509	0.516135	0.70114	0.796307	0.533093	0.718689	0.516135	0.596796	0.533093	1.22393	1.02337	1.52141	0.392033	0.710094	1.25533	0.55401	1.96302	0.769157	0.545885	0.738566
"20536255"	0.16908	0.720592	0.10392	0.821927	1.14225	1.26387	0.681332	0.75099	0.392871	0.722529	0.55723	0.661292	1.05591	0.793265	0.906608	0.733437	0.621355	0.638903	0.754924	0.809683	0.916939	0.408653	0.669117	0.369048	0.644926	0.544564	0.492844	0.761665	0.733437	1.24093	0.34054	0.604784	0.61278	0.669148	0.671069	0.309991	0.593133	0.94248	0.692617	0.532839
"20536258"	0.16908	0.720592	0.10392	0.821927	1.14225	1.26387	0.681332	0.75099	0.392871	0.722529	0.55723	0.661292	1.05591	0.793265	0.906608	0.733437	0.621355	0.638903	0.754924	0.809683	0.916939	0.408653	0.669117	0.369048	0.644926	0.544564	0.492844	0.761665	0.733437	1.24093	0.34054	0.604784	0.61278	0.669148	0.671069	0.309991	0.593133	0.94248	0.692617	0.532839
"20502129"	-1.59946	5.65353	0.103944	0.821927	1.06699	2.43779	6.38504	9.82704	0.564528	7.78191	3.48028	6.70196	8.1331	5.44438	2.71067	3.71184	7.68311	0.604785	8.28679	8.66147	7.55294	5.81223	8.08388	8.38637	8.2169	1.29675	6.47591	6.37797	5.65459	0.444667	7.73787	8.89403	8.65025	8.14208	5.0069	5.12676	1.08357	4.70352	8.15377	6.81994
"20537556"	0.168646	0.823195	0.104242	0.823301	1.32142	0.841595	0.816835	1.15701	0.820695	0.624005	0.651461	0.846788	1.14864	0.761203	0.959819	0.940748	0.928085	0.877614	0.274905	0.824995	0.966277	0.911108	0.851938	0.431919	0.716872	1.0449	0.420668	0.617174	1.17822	0.87327	0.256949	0.840307	0.421722	1.00735	0.856366	1.13477	1.33449	0.78447	1.47443	1.09619
"20521811"	-0.852257	3.70671	0.104411	0.823658	1.24558	0.713875	3.14224	2.98178	1.34623	4.85507	5.55859	5.55104	5.56022	5.028	0.916843	2.46755	5.23194	0.907374	5.5051	2.26976	4.09671	4.05436	7.1484	7.52277	5.2593	2.15937	2.34662	3.0924	4.19015	0.642097	4.47318	4.82425	5.10659	4.71131	5.2307	4.76286	3.76656	3.51571	4.15242	4.85182
"20504311"	-0.136886	0.581183	0.104704	0.824081	0.596644	0.809683	0.650727	0.162549	0.805383	0.848189	0.378456	0.514897	0.121945	0.41993	0.251906	0.592579	0.608752	0.950644	0.685766	0.39842	0.536041	0.577932	0.620239	0.808238	0.432294	0.786547	0.805383	0.585261	0.192645	0.77517	0.604627	0.254215	0.822032	0.793917	0.901051	0.398134	0.163944	0.344354	0.885956	0.621434
"20533614"	-1.27945	6.2407	0.105158	0.824081	1.69244	3.27211	7.94645	9.0966	2.38497	6.69743	5.79631	7.52272	7.89838	7.36849	3.87695	3.65893	7.72431	1.00033	8.72781	7.96154	8.70511	5.44466	8.06507	9.98065	6.74696	6.49372	5.38514	6.32984	6.44197	0.469361	7.52543	7.72893	8.43299	6.76255	6.01815	7.43102	3.8305	6.41693	6.51053	6.22942
"20538281"	-0.284143	3.19664	0.105221	0.824081	1.84326	0.99499	2.58054	3.69664	3.0078	4.12678	2.48646	3.27436	3.65148	3.68567	3.65745	3.6494	2.81214	1.20965	3.4095	3.36505	3.49254	3.69042	3.89288	3.56205	3.28657	3.28139	4.30729	3.75508	3.51852	2.94437	3.60517	2.58731	3.5847	3.77183	3.97525	3.20852	3.26929	3.98128	3.70196	3.78477
"20504559"	0.365444	2.38962	0.105279	0.824081	0.759849	0.952137	1.54196	2.58238	3.57688	3.70742	1.46513	3.19544	2.83638	1.75813	4.40431	4.08811	1.46329	0.604784	2.13628	1.10746	3.87779	4.21907	1.21755	2.15361	2.74202	0.362492	3.67185	2.92661	3.97398	0.230685	0.744516	1.5233	3.0175	4.04066	3.7542	3.39369	3.86338	3.74692	2.81046	3.40513
"20519507"	0.349681	5.22969	0.10531	0.824081	4.81526	4.2549	5.134	5.10832	6.21072	5.9652	5.78415	5.3175	4.40721	5.73854	6.08214	6.03645	4.85535	2.28764	5.65799	4.62521	5.74153	6.05504	4.27389	4.57677	4.94163	5.68899	5.95708	5.99708	6.12299	4.83631	5.52297	4.56343	5.69379	6.05416	5.8274	6.01232	5.40127	6.22713	5.91649	5.83686
"20501223"	-0.158832	0.632436	0.105313	0.824081	0.615997	0.560202	0.923524	0.386664	0.438686	0.275839	0.755686	0.680759	0.461623	0.403281	0.578662	0.555313	0.571486	0.917864	1.00976	0.809683	0.561891	0.66689	0.38174	0.465442	0.465442	1.17021	0.807337	0.714465	0.805383	1.08007	0.721662	0.462724	0.263968	0.485386	0.754526	0.856772	0.309438	0.69923	0.40181	0.936913
"20536028"	0.153401	0.613157	0.105331	0.824081	0.510745	0.811333	0.586193	0.716872	0.815749	0.61906	1.009	0.529437	0.716422	0.703422	0.627155	0.632898	0.571486	0.947209	0.489552	0.33768	0.344771	0.42431	0.301043	0.80099	0.358753	0.871293	0.59762	0.392763	0.59052	0.774119	0.350191	0.388125	0.882968	0.285935	0.631955	0.266446	0.542582	0.576659	0.243899	0.308271
"20533133"	0.554677	1.95904	0.105704	0.82603	1.70385	0.560202	1.38112	2.25129	1.33059	2.59505	4.6818	3.31937	1.40237	3.27399	1.68481	2.65211	1.19284	0.823884	2.95178	1.66478	2.00724	1.47116	1.90843	1.67068	1.97865	1.59373	1.51649	1.40077	2.04224	1.0938	2.97629	2.73738	1.68481	2.38537	1.95544	3.98865	0.970903	2.20251	2.51559	2.74246
"20501222"	0.14316	0.731676	0.106161	0.826329	0.74404	0.68904	0.816269	1.19333	0.817321	0.620632	0.767625	0.868711	0.442283	0.781973	1.08052	0.817321	0.700325	0.645877	0.719628	0.98891	0.737904	0.560202	0.781973	0.618267	0.728811	0.778222	0.296009	0.365018	0.618267	0.737904	0.609051	0.604784	0.473975	0.463229	0.7141	1.11284	1.09293	0.592097	0.847331	0.512701
"20535841"	0.16668	0.656288	0.106165	0.826329	1.07079	1.27648	0.816835	0.512506	0.728103	0.628692	0.833382	0.374572	0.640566	0.45187	0.919223	0.622517	0.470467	0.527505	0.571911	0.635715	0.624841	0.666761	0.392082	0.390561	0.532216	0.886572	0.591485	0.585261	0.564528	0.855393	0.672802	0.61634	0.622517	0.476242	0.929903	0.632805	0.899939	0.263614	0.388621	0.514552
"20537006"	0.177087	0.710995	0.106267	0.826329	1.34139	0.809683	0.96433	0.450298	0.564528	0.641973	1.00735	0.736491	0.669117	0.959891	0.496536	0.952877	0.512513	0.745574	0.259593	0.897667	0.552672	0.398298	0.800635	0.546324	0.856772	0.925717	0.453002	0.520649	0.838431	0.737904	1.08308	1.3703	0.38981	0.537108	0.222141	0.38981	0.532216	1.15264	0.703004	0.692769
"20525005"	0.130791	0.591041	0.106339	0.826329	0.600089	0.530491	0.530491	0.76934	0.645226	0.386226	1.19219	0.564769	0.445715	0.806281	0.824454	0.581971	0.299392	0.442278	0.43385	0.341116	0.818602	0.445715	0.749814	0.707851	0.633134	0.544564	0.445715	0.445715	0.616996	0.550059	1.77839	1.07238	0.88608	0.760868	0.601042	0.575074	0.872287	0.68542	0.487749	0.4898
"20534573"	-0.181699	0.785873	0.106363	0.826329	0.74404	0.697348	0.461995	0.861085	1.05937	0.596065	0.703757	0.518741	0.824453	0.269551	0.798496	0.805383	0.610891	0.475019	1.21871	0.708742	0.817235	0.881187	0.973228	1.14616	0.669362	0.68171	1.42014	0.918286	1.08921	0.815883	0.906444	1.2463	0.618066	0.633291	0.303716	1.00738	0.65786	0.894399	1.19871	0.840307
"20500148"	-2.02004	7.556	0.106523	0.826372	1.01574	1.21355	10.1063	11.5491	0.559152	8.06156	7.01316	7.88734	10.8666	7.39376	7.01725	5.86829	10.7496	0.881533	11.3627	11.0711	11.1334	6.65233	10.3228	10.7388	9.83635	2.67046	7.29432	10.0789	6.22991	0.732528	10.3739	11.1784	11.2149	8.47856	5.96707	6.52305	6.22693	5.96898	10.2908	9.20527
"20538157"	0.966813	3.93122	0.106617	0.826372	3.81724	0.411975	3.62381	5.27458	0.805382	5.46638	6.46535	7.56155	3.26379	5.45599	4.85086	5.97859	2.52816	2.13628	4.73208	3.66446	2.27545	4.69466	2.06197	3.06685	3.88856	4.24315	5.11305	2.96907	7.59902	2.42603	4.42694	4.75339	3.25981	6.2876	4.69617	7.71706	3.59916	6.33978	4.34793	4.47566
"20537544"	0.701921	8.05033	0.106863	0.827316	8.1521	8.92298	8.05007	7.91807	8.29787	9.40106	7.77058	7.99737	7.51787	8.5456	9.09517	9.14675	7.63578	3.42306	7.79925	7.87887	8.23651	9.0592	7.15944	7.30274	7.92107	8.73532	8.91128	8.32992	8.91407	8.98132	8.00798	7.58093	7.99396	8.6489	9.01637	8.1025	8.58678	9.11541	8.06492	8.3312
"20525396"	0.44402	8.94889	0.107323	0.827556	8.86407	9.06472	8.9394	8.74321	9.50038	9.92692	9.0441	8.92814	8.26808	9.33254	9.56976	9.8695	8.47533	5.94128	8.60946	8.67627	9.30425	9.87135	8.30182	7.7865	8.97232	9.43418	9.96937	9.38048	9.42979	9.87322	8.99402	8.24451	8.8346	9.03281	9.58244	8.72609	9.6283	9.5965	9.22651	9.14907
"20500555"	0.251936	0.803613	0.107382	0.827556	0.893838	0.64543	1.98914	0.773002	0.488768	0.608693	0.840915	0.704637	0.984308	1.18644	0.708676	1.33113	0.701501	0.519824	0.2902	0.521298	0.694674	0.74404	0.499968	0.595135	0.840678	1.43145	0.756545	0.536424	0.789288	1.30912	0.742751	0.58869	0.475038	0.760868	1.33013	0.856772	0.775495	0.769157	0.656715	0.286815
"20536879"	0.153107	1.00365	0.107495	0.827556	0.868498	0.93414	0.881056	1.14515	0.563247	1.1376	0.543505	1.61758	1.7403	1.02251	1.18083	1.32801	0.608386	1.01206	0.874734	0.621131	0.831777	1.36355	0.599484	1.18644	1.16771	0.90268	1.10641	0.850769	1.05871	1.08232	0.77738	0.583058	0.933951	0.592213	0.881056	0.54041	0.848192	0.778987	0.864822	0.872824
"20533968"	-0.153401	0.838468	0.107499	0.827556	0.668873	0.574888	0.80703	0.862098	0.571297	0.65743	0.995987	0.705372	0.854328	0.642233	0.749287	1.05239	0.688641	0.880619	1.4306	0.76433	0.565608	0.74404	1.61713	0.716422	0.709893	0.766859	1.26894	0.828945	1.03844	0.669163	1.38871	0.593422	0.778463	1.0077	0.826617	0.597805	0.793752	1.051	0.818315	0.851613
"20501160"	-0.547745	1.341	0.107515	0.827556	0.74404	0.648988	1.30442	3.03413	0.821823	0.670845	1.00608	0.702244	1.00697	1.27477	0.941393	0.649878	0.65614	0.725962	1.87499	1.21351	1.98521	1.21351	2.18855	3.67917	3.0247	1.10799	0.868476	0.840308	0.564529	0.83247	2.10327	0.495551	3.80211	0.674972	0.679827	0.619225	1.07769	1.02112	3.83805	2.6429
"20536690"	0.177733	0.932999	0.107694	0.827976	1.09447	0.705901	1.27374	1.27877	1.13068	1.11328	0.762324	1.15368	0.389044	0.544424	1.35283	1.46324	1.22752	0.359773	0.62624	0.646801	1.07508	0.848643	0.684019	0.532069	0.587094	1.05945	1.17323	1.30966	0.781811	1.56352	1.01503	1.01553	0.976795	0.869982	1.01263	0.867399	0.677916	0.824036	0.671441	0.810271
"20534521"	-0.103537	0.67452	0.108019	0.82897	0.719959	0.754614	0.513828	0.634258	0.497165	0.65242	0.755686	0.647487	0.418475	0.412321	0.773074	0.693725	0.767121	0.805352	0.601973	0.536597	0.901734	0.560202	0.762595	0.765096	0.670628	0.738976	0.824291	0.780896	0.70294	0.811726	0.75217	1.14479	1.06678	0.898038	0.996879	0.586667	0.501897	1.02112	0.765899	0.978719
"20525512"	0.228483	1.02101	0.108072	0.82897	1.02112	0.753975	1.15893	0.541348	1.83009	0.83154	0.895933	1.51228	2.06347	1.07567	0.990671	0.947954	1.56032	0.192072	1.36746	0.564528	0.723152	1.28475	0.85281	0.924428	1.46897	0.728257	0.600328	0.614103	1.00914	0.737904	0.555313	0.468197	0.467245	0.739007	0.824453	1.32084	0.511244	0.53979	1.39089	0.493368
"20519531"	-0.132036	0.56733	0.108425	0.82963	0.74404	0.83134	0.581858	0.509206	0.561229	0.468134	0.163871	0.451852	0.101996	0.868607	0.3813	0.352312	1.09996	0.884298	0.463561	0.583498	0.734604	0.576484	0.296708	0.561229	0.185561	0.56622	1.06608	0.581962	0.561229	0.976651	0.569151	0.861964	0.578662	0.760868	0.585261	0.604784	0.807871	0.33603	0.498335	0.621066
"20500139"	-1.90725	6.43426	0.108533	0.82963	1.10774	6.14319	7.9145	10.2749	1.28643	6.13253	6.00679	6.85533	10.169	5.16932	1.1887	3.51913	9.11186	0.628989	9.60573	9.90424	9.10588	4.96793	9.0566	9.65165	8.53614	2.64238	6.7102	8.73306	6.13213	0.526868	9.41054	10.6082	10.1587	5.9852	4.5345	5.27081	1.54246	4.37808	9.16346	8.62191
"20536804"	0.122566	0.737706	0.109021	0.82963	1.07181	0.99352	0.61805	0.889164	0.740509	0.442269	0.785518	0.90746	0.824454	1.06543	0.629349	0.620322	0.622174	0.822725	0.52857	0.809683	0.348611	0.61805	0.64652	0.993129	0.489501	0.980028	0.863231	0.394849	0.564528	0.984929	0.5475	0.832494	1.07236	0.898781	0.781739	0.748204	0.821421	0.58783	0.798989	1.14926
"20500718"	-1.5427	5.52245	0.109149	0.82963	1.28247	3.16549	6.75255	8.10823	0.69894	6.54584	4.96583	5.83444	8.22243	4.80021	3.4116	3.2251	8.51883	0.445834	8.38638	8.63532	7.45508	5.20627	8.33427	7.98111	7.65049	0.778222	5.11327	7.02049	5.04678	0.678993	8.37013	9.18597	8.08921	8.28998	3.69203	5.56858	1.86792	3.98148	7.33158	6.39965
"20534588"	0.211051	0.857637	0.109419	0.82963	1.67506	1.2611	1.71993	0.739471	0.952329	0.756563	0.931676	0.824042	0.532216	0.852802	0.542982	0.769778	0.74945	1.11456	0.690526	0.774356	0.66876	0.332288	0.785404	0.585718	0.856772	1.34623	0.326187	0.795089	0.942761	1.25963	0.76514	1.00197	0.756625	0.536717	0.585261	0.83175	0.916816	0.74697	0.66625	0.782748
"20525392"	0.39618	1.14408	0.109451	0.82963	2.15938	0.810614	1.01157	0.819879	1.64054	0.832471	1.86632	3.06709	1.1138	1.28404	0.818602	0.681715	1.07514	0.888529	0.914088	0.564528	0.447788	1.08192	0.755383	0.920597	1.44106	0.673571	0.815565	1.77369	2.17568	0.738835	1.35977	0.926574	0.806313	0.556244	2.7781	1.78643	1.8119	2.33398	1.57619	1.4451
"20525384"	-1.27662	6.37255	0.109459	0.82963	1.00828	1.92813	3.12246	4.83794	10.049	6.17909	4.36589	4.48329	9.81692	5.46812	8.12652	9.42526	9.08655	0.447977	5.278	8.09663	8.13259	6.14497	8.6582	4.76351	9.4548	6.75257	9.20662	8.10793	7.84714	7.3281	1.07786	2.24548	3.23023	5.53896	8.86294	7.17514	8.54049	9.30745	8.41117	7.59552
"20521818"	0.241997	0.660568	0.10954	0.82963	1.70779	0.811978	0.560202	0.746034	0.379653	0.650545	1.24088	0.898624	0.40687	0.93784	0.191156	0.847235	0.450417	1.03042	0.342492	0.178282	0.75292	0.622971	0.548048	0.658298	0.592281	0.379653	0.67577	0.24328	0.592281	0.511214	0.873364	0.665986	0.67577	1.00735	0.703385	0.230713	0.67052	0.569558	0.605073	0.409103
"20536247"	-0.133964	0.883669	0.109803	0.82963	0.810655	0.552816	1.11581	0.745778	0.848903	0.870527	0.988959	0.881779	0.878525	0.873348	0.826172	0.406978	0.818997	0.838057	1.18421	1.04296	0.660885	0.793474	1.61781	1.01562	0.77525	0.777836	1.04242	0.840307	0.797997	1.02958	0.778701	1.34512	0.660861	1.02863	0.614579	0.856772	1.08192	0.537143	0.769157	0.604784
"20537543"	0.642588	8.07646	0.109995	0.82963	8.14181	8.91374	8.0256	7.91069	8.30711	9.39376	7.7698	7.99659	7.50869	8.55484	9.1044	9.14597	7.65065	3.87842	7.85875	7.99588	8.24321	9.13572	7.14599	7.30196	7.93594	8.73454	8.9105	8.27039	8.91057	8.99619	8.00036	7.58847	8.00319	8.65813	8.97519	8.10172	8.59115	9.08623	8.03733	8.33042
"20533654"	-0.153757	0.683095	0.110044	0.82963	0.312829	0.632364	0.560202	0.592798	0.361821	0.524015	1.17166	0.703597	0.371483	0.711174	0.678	0.654651	0.677891	1.06323	0.466629	0.812751	0.791298	0.74404	0.5687	0.670933	0.556139	0.902696	1.14914	0.716234	0.805383	0.593836	0.464299	0.504621	0.650824	1.11375	0.295266	0.480711	0.791589	1.11519	0.538774	1.43319
"20534372"	-0.239953	0.869338	0.110184	0.82963	0.685943	0.809683	0.686716	1.05507	0.682335	1.37897	0.414445	0.736688	0.978303	0.746609	0.384478	0.433101	0.69634	0.893111	1.28341	0.930454	2.00656	0.69634	0.538998	1.07906	0.726654	1.36569	0.662087	0.993073	0.923189	0.348492	0.974185	0.971969	1.29686	1.10897	0.950875	0.722591	0.650022	0.891269	0.769157	0.840307
"20533397"	-0.23383	0.846312	0.110217	0.82963	0.647159	0.44419	0.686254	0.937265	0.510134	0.777145	1.03843	0.674529	0.824453	0.571442	0.365018	1.27674	0.76244	0.918682	1.54517	0.910359	0.838581	0.689645	0.999674	1.30701	0.477821	0.990506	1.46056	0.658276	0.595612	0.971491	0.737194	0.637172	1.12169	0.500918	0.713029	0.887856	0.822673	0.991834	0.517091	0.592092
"20537067"	0.168002	0.738428	0.110315	0.82963	0.722491	1.49009	1.19796	0.67699	0.993822	0.300714	0.944685	0.526616	0.743881	0.563173	0.988937	0.719797	0.549937	0.866049	0.400896	0.452432	0.8883	0.139549	0.55702	0.866354	0.433518	0.80896	1.0498	0.840307	0.987138	1.93576	0.492648	0.774759	0.554294	0.555313	1.24548	0.554294	0.550947	0.933641	0.175559	0.635522
"20525502"	0.174105	0.809726	0.110774	0.82963	1.30271	0.58983	1.01606	0.455541	1.02069	1.03077	0.717011	1.44455	1.07077	0.807846	0.564245	0.741322	1.16258	0.471399	0.669117	0.535257	0.673843	0.446607	0.750706	0.646118	0.856772	1.42782	0.446607	0.585261	0.886972	0.476212	0.727528	0.611635	0.178159	0.301788	0.784704	1.07309	1.01693	0.850747	1.01547	0.60833
"20536196"	0.138458	0.791572	0.111203	0.82963	1.28989	1.29349	0.727304	0.883974	0.73163	0.775795	0.922788	0.450995	0.599573	0.585631	1.26919	0.799344	0.738588	0.598746	0.630663	0.73163	0.686493	0.692545	0.831701	0.550156	0.764482	0.699862	0.972484	0.770764	0.564528	0.62466	0.555313	1.03171	0.556912	0.709373	0.538647	0.556912	0.498886	0.969627	0.769157	0.771886
"20506022"	-1.16471	4.75334	0.111387	0.82963	1.02991	2.19865	1.05305	5.49771	7.86688	4.88792	3.65021	4.65835	7.80156	4.67018	1.72457	5.01282	6.29707	0.769626	5.77274	6.46404	5.47288	6.69425	6.58389	5.1422	7.13532	2.43817	5.65473	5.60338	3.79356	1.05859	5.20443	3.40629	4.84726	3.52417	4.80249	4.70011	5.47436	4.17313	6.37303	5.17259
"20519591"	-0.130081	0.738538	0.11149	0.82963	0.74404	0.343514	0.462174	0.477276	0.600773	0.714822	0.722467	0.667629	0.551338	1.09508	1.10209	0.600773	0.835957	0.629794	0.558497	0.361039	1.22386	0.899243	0.871907	0.670657	0.876384	1.0449	0.805383	0.865317	1.0394	0.845193	1.69769	0.623906	0.578662	1.00735	1.311	1.10469	0.828922	1.19184	0.769157	1.37796
"20538221"	0.242709	1.06577	0.111601	0.82963	0.616716	1.45935	0.913192	0.863498	1.17266	1.32748	2.2843	1.20776	0.836102	1.04839	0.945935	1.57015	0.611502	0.834877	0.9156	0.868415	0.920425	0.882114	0.836635	1.33973	1.23013	1.13623	1.05187	0.705498	1.13225	1.29629	0.922586	1.40597	0.933802	1.81884	1.28862	1.20776	1.03807	1.6432	0.618029	1.40544
"20533518"	-0.175501	0.71286	0.111622	0.82963	0.469009	0.332213	1.11195	0.705629	0.469141	0.941928	0.906802	0.440609	0.258435	0.782017	0.68905	0.394539	0.780208	1.05768	1.2288	0.951607	0.6283	0.605234	0.416975	1.16632	0.469141	0.778222	0.79414	0.730703	0.403786	0.796414	1.10831	0.593542	0.695778	0.514933	0.695649	0.760964	0.642604	0.81419	0.328296	0.649817
"20536450"	-0.158607	0.766438	0.111636	0.82963	0.716718	0.54084	0.969672	0.845856	0.717365	0.462276	0.74189	0.360444	0.557318	0.780498	1.01938	0.533357	0.725426	1.04043	0.673389	0.761855	0.737904	0.559941	0.924605	0.944436	0.697721	1.25482	0.724323	1.10404	0.756828	1.41726	1.24713	0.585295	0.38981	0.741717	0.386188	0.58211	0.504811	0.749995	0.724323	0.601403
"20537068"	0.212635	0.870526	0.111657	0.82963	2.05909	0.871563	0.875325	0.794593	0.623018	0.83154	0.540253	0.845246	0.941434	0.871907	1.44251	1.02563	0.816835	0.604784	0.801792	0.681508	0.871563	0.493208	0.635377	0.475733	0.775558	1.46321	1.01606	0.534872	0.462017	0.854884	0.75785	1.33656	1.12433	0.475733	0.698942	0.970452	0.775558	0.532769	0.657792	0.728943
"20536910"	-0.136808	0.814035	0.111772	0.82963	1.00255	0.803511	0.913825	0.7107	0.796347	0.822505	0.641554	0.865924	0.405322	0.613631	0.569626	0.802073	0.8078	0.878563	0.856531	0.997097	1.13838	0.551166	0.862872	0.781945	0.847737	0.995639	1.0498	0.821737	0.796347	0.948255	0.782554	0.840307	0.578662	0.455743	0.815418	0.847737	1.29134	0.747493	0.588962	1.28535
"20535206"	-0.275339	1.29873	0.111798	0.82963	1.20008	1.22326	0.959439	1.65765	2.13832	0.938918	0.895648	0.806366	1.32646	1.29478	0.522877	0.968887	2.05458	0.762643	1.04245	1.12526	1.71489	1.73388	1.22899	1.27172	1.43378	1.20491	1.39109	2.27253	0.941373	1.43221	1.46053	1.1014	0.733463	1.11175	1.23803	1.29501	1.30715	0.963973	1.3256	1.27373
"20517733"	0.139448	0.493591	0.111846	0.82963	0.675053	0.84001	0.850062	0.512506	0.126633	0.303204	0.937081	0.382865	0.562543	0.898186	0.398245	0.273397	0.211649	0.748327	0.496788	0.293183	0.260186	0.348641	0.60013	0.502296	0.345614	0.369257	0.29475	0.615588	0.333694	0.469362	0.712066	0.635112	0.722204	0.6906	0.371545	0.546563	0.532216	0.56747	0.201955	0.552645
"20534314"	0.194749	0.823058	0.111849	0.82963	0.726683	1.11923	1.07231	1.09314	0.775997	0.780656	1.62454	0.702903	0.520896	1.02778	0.836115	0.764931	0.520602	0.38981	0.862273	0.515244	0.7923	0.693155	0.639731	0.581674	0.688094	0.778928	1.2502	0.996186	0.581674	0.68702	0.555313	0.894703	0.961261	0.838128	0.639657	0.46707	0.791589	0.41329	0.542101	0.564981
"20536602"	-0.228403	1.62683	0.11198	0.82963	1.30083	0.702282	1.3164	1.54001	2.29466	1.88825	1.38845	1.00382	2.10266	1.52017	1.48319	1.61084	0.966355	0.851095	1.64779	1.67128	1.85422	3.12	1.86514	1.59382	2.40024	1.0084	1.89605	2.01799	1.97939	1.13277	1.44467	1.75035	1.97962	1.79466	1.74272	1.45457	1.43985	1.50379	2.37734	1.35884
"20535299"	-0.166886	0.677246	0.112081	0.82963	0.532146	0.560202	0.887298	0.388994	0.235241	0.522261	0.595799	0.73326	0.681871	0.60113	0.705569	0.681871	1.05629	1.22289	0.81755	0.616411	0.926257	0.365018	0.720999	0.441017	0.591167	1.03051	0.623369	0.716796	0.611038	0.737904	0.568067	0.5065	0.688767	1.0201	0.346838	0.856772	1.12714	0.336366	0.652542	0.8156
"20509228"	-0.607269	3.722	0.112133	0.82963	1.54243	0.568917	1.13191	5.02358	5.91205	4.30006	3.6577	3.44424	4.95399	2.54071	2.69839	5.24635	4.12203	0.616069	4.08138	5.60962	5.09864	5.10836	3.49335	2.86902	4.31923	3.01506	5.26556	4.70925	3.0575	2.82159	2.75535	2.68384	3.61698	3.41432	3.9528	3.27611	2.12629	4.51072	5.09017	4.9073
"20536743"	-0.129715	0.684707	0.112182	0.82963	0.421189	1.10209	0.53155	0.486439	0.805383	0.608693	0.613062	0.367952	0.699876	0.552728	0.404434	0.844799	0.438615	1.28244	0.898481	0.809683	0.572745	0.803584	0.708533	0.726984	0.431587	0.712223	0.864927	0.744972	0.564528	0.673299	0.490707	0.785329	0.520098	0.829366	1.00788	0.429226	1.12041	0.482164	0.286406	0.576762
"20536484"	0.215094	0.68978	0.112263	0.82963	0.791265	0.670575	1.40285	0.928889	0.809399	0.221995	0.616579	0.312744	0.594596	0.732799	1.88356	0.602669	1.11637	0.608801	0.6833	0.579825	0.622279	0.369034	0.208183	0.128896	0.577764	1.04892	0.575525	0.467905	1.10127	0.78526	0.556787	0.644476	0.429925	1.28015	0.446154	0.626915	0.744233	0.383386	0.569284	0.61045
"20523017"	0.896398	6.90041	0.112315	0.82963	7.36915	9.75926	7.29627	5.07315	7.12727	6.35294	7.97664	8.14513	6.47835	8.13472	7.20606	7.26433	7.08144	2.92044	6.25228	5.49387	6.03688	7.51412	6.39572	7.13959	6.78582	8.19057	6.87282	6.74293	7.95035	6.47362	6.61827	6.57755	6.41161	6.18912	8.18743	7.64366	7.58113	7.79696	6.7581	6.87535
"20533309"	0.156212	0.743947	0.112358	0.82963	0.591751	0.882042	1.07933	1.01471	1.35366	0.648829	0.0433486	0.720866	0.604575	0.443178	1.42296	1.05937	0.44399	0.743729	0.463561	1.08099	0.950965	0.489589	0.42191	0.734594	0.590681	0.616923	0.795528	0.657621	0.240478	0.796369	0.562748	0.61222	0.462169	0.870437	0.831888	0.288858	0.532216	1.02112	0.809055	1.08742
"20536278"	0.153333	0.737245	0.112681	0.82963	1.27648	0.0922339	0.566424	0.830027	0.723653	0.721552	0.690779	0.807632	1.03667	1.28943	0.998967	0.733086	0.975499	0.561314	0.588146	0.706562	0.86249	0.45708	0.399637	0.93035	0.606361	1.15776	0.554971	0.126773	0.677387	0.946681	0.799391	0.953463	0.166423	0.490406	0.759547	0.72937	1.20558	0.460615	0.506579	0.772285
"20533067"	0.138349	0.750302	0.112872	0.82963	1.18727	1.26824	0.816835	0.474777	0.797341	0.612925	0.747645	0.814654	0.798662	0.803277	0.95678	0.555313	0.563445	0.993289	0.905116	0.468356	0.870231	0.337425	0.835264	0.791589	0.290124	0.536522	0.779592	0.802579	0.538737	0.870231	0.505972	0.578993	0.510032	0.382742	0.930144	0.710475	0.815578	0.360019	0.743366	0.716187
"20534199"	0.138349	0.750302	0.112872	0.82963	1.18727	1.26824	0.816835	0.474777	0.797341	0.612925	0.747645	0.814654	0.798662	0.803277	0.95678	0.555313	0.563445	0.993289	0.905116	0.468356	0.870231	0.337425	0.835264	0.791589	0.290124	0.536522	0.779592	0.802579	0.538737	0.870231	0.505972	0.578993	0.510032	0.382742	0.930144	0.710475	0.815578	0.360019	0.743366	0.716187
"20506014"	-0.143433	0.64186	0.112932	0.82963	0.630118	0.530213	0.634801	0.31878	0.457028	0.451852	0.619163	0.856772	0.292507	0.841918	0.578662	0.629912	0.690369	1.18179	0.54265	0.683217	0.519392	0.714051	0.767391	0.750481	0.791471	1.00379	0.646086	0.272232	0.662803	0.836179	0.450552	0.840307	0.676936	1.2091	0.659861	0.574796	0.791589	0.496035	0.72805	0.563677
"20500471"	0.148788	0.569031	0.112955	0.82963	0.484765	0.955972	0.411393	0.512506	0.768167	0.649433	0.755686	0.300333	0.532216	0.712382	0.99639	0.641858	0.418265	0.354018	0.504301	0.189913	0.560131	0.985788	0.633325	0.528737	0.322962	0.741007	0.535695	0.161506	0.651073	1.13635	0.727249	0.485705	0.768167	0.339107	0.626001	0.797069	0.532216	0.537143	0.424792	0.373311
"20535643"	0.179723	0.792063	0.113092	0.82963	1.08856	0.765222	0.816883	0.892804	1.08134	0.83154	0.754524	0.727807	0.551945	0.827446	1.43848	0.806545	0.564009	1.16254	0.669165	0.520068	0.534913	0.744088	0.745317	0.634709	0.872294	0.611985	0.527026	0.840307	0.314292	1.06532	0.61578	0.604784	1.17609	0.77639	0.540801	0.812311	0.828168	0.708808	0.784679	0.506641
"20519596"	0.156189	0.521166	0.113225	0.82963	0.549521	0.811702	1.13826	0.716872	0.566548	0.29326	0.369365	0.259593	0.862101	0.4053	0.578662	0.639945	0.199581	0.722161	0.737959	0.166559	0.579313	0.365018	0.293817	0.360773	0.200161	0.869702	0.395147	0.42667	0.564528	0.294163	0.557332	0.256234	0.419939	0.389876	0.419824	0.224373	0.131028	0.338049	0.390311	0.249451
"20533196"	0.144694	0.876372	0.113267	0.82963	1.29477	0.881869	1.09048	0.786151	0.742328	1.10156	0.972296	0.725497	1.0981	0.895854	0.848679	0.947056	0.635035	0.887598	0.556802	0.543172	0.519392	1.08099	1.04124	0.679274	0.632398	1.10044	0.937488	1.03447	0.620072	1.02845	1.02845	0.51606	1.00735	1.12678	0.472947	0.856772	0.581129	0.703438	0.549345	1.00985
"20517729"	0.709035	6.54206	0.113519	0.830561	4.96954	6.80294	6.6	6.22086	6.61263	8.82085	6.37451	6.60831	5.1765	6.89164	9.09891	8.58221	5.43335	1.73417	6.39271	6.22189	7.4612	8.15737	4.91167	6.24151	6.14357	6.53063	8.15114	6.87129	7.79639	7.08918	6.30569	6.89774	7.01839	8.813	7.84666	7.80102	7.55707	7.90163	6.50812	6.82859
"20525591"	0.294925	1.23352	0.113648	0.830588	0.625243	1.00753	1.54795	0.86852	0.634998	2.39136	1.27194	1.93018	1.1746	2.72359	0.843249	1.55265	1.4167	0.654397	0.675108	0.518481	0.93575	1.98851	1.06975	1.43364	1.08699	1.0696	1.33749	0.846299	3.00855	0.93575	1.06764	0.840307	2.20675	1.77954	1.8657	2.10105	1.38238	3.01253	1.26653	1.29642
"20504334"	0.123878	0.638628	0.113898	0.831148	0.621217	1.30684	0.489154	0.682886	0.689014	0.760492	0.75274	0.614521	0.948939	0.422662	0.680487	0.437855	0.500438	0.746227	0.135625	0.689014	0.660834	0.560202	0.466415	0.488085	0.841358	0.749318	0.56854	0.514213	0.802436	0.973359	0.978754	0.432458	0.680487	1.0044	0.709747	0.313367	0.49823	0.944679	1.06175	0.570798
"20533487"	0.12397	0.687512	0.113999	0.831148	1.03697	0.475429	0.816835	0.906626	0.774744	0.304709	0.755686	0.960995	0.824453	0.625837	0.824453	0.687228	0.365018	0.604784	0.669117	0.696444	0.590761	0.174459	0.801032	0.696444	0.960995	0.662812	0.591298	0.693164	0.658239	0.842128	1.15403	0.888003	0.578662	0.865091	0.70351	0.508059	0.923505	0.770161	0.937265	0.604784
"20535129"	0.0987468	0.713499	0.1141	0.831148	0.896877	0.726279	0.713038	0.940873	0.879512	0.612302	0.618693	1.02285	0.672725	0.613817	0.828062	0.629442	0.724323	0.887598	0.629638	0.705093	0.688205	0.722557	0.669117	0.826822	0.45724	0.339639	0.808991	0.510285	0.638658	0.737904	0.795198	0.765331	1.00735	0.748848	1.08454	0.757621	0.46032	0.772766	0.328437	0.608393
"20507944"	-0.560258	2.19751	0.114321	0.831148	0.74404	0.809683	0.901752	3.39745	4.48272	2.75044	0.567791	1.94463	4.1734	0.956824	1.10209	1.17773	2.79099	0.972516	2.49876	4.3307	1.92414	3.24412	2.24336	2.7242	3.63759	0.629481	2.09408	2.6417	1.0498	0.310513	1.35884	1.76096	2.66254	0.845786	1.16591	1.88579	1.01662	1.38765	3.76671	1.18349
"20532706"	0.279281	1.09386	0.114459	0.831148	0.746346	0.560202	0.593844	1.14599	0.412745	1.98001	1.75769	2.02515	1.12657	1.16395	0.824453	2.46504	1.07593	0.445446	1.09713	1.08099	0.921878	1.13876	1.02244	1.40214	0.625372	0.544564	1.07721	1.01878	1.35647	0.469362	1.08344	1.13573	0.955913	1.27397	1.36469	1.53419	1.05821	1.58014	1.20267	1.6265
"20526174"	0.659094	8.65756	0.114473	0.831148	8.91124	8.86854	8.66672	8.62637	9.29543	9.63583	9.06248	8.59068	8.27218	9.39161	9.23137	9.29277	8.70425	3.70314	8.43008	8.31888	8.83713	9.60021	8.11109	7.55118	8.95636	9.25376	9.48387	8.98615	9.35277	9.55138	8.7755	7.75165	8.35179	8.76785	9.42943	8.38199	9.32214	9.26168	9.14292	8.77063
"20519424"	-0.141302	0.709595	0.114712	0.831975	0.879993	0.597429	0.791409	0.672765	0.805383	0.608693	0.343514	0.583862	0.527382	0.663065	0.351225	0.84261	0.816835	0.740738	0.463561	1.08099	1.11333	0.93647	0.506589	0.545013	0.494707	0.519138	0.985158	1.16042	0.939382	1.57041	0.529887	0.738783	0.779957	0.535798	1.06148	0.740738	0.668169	0.673096	0.571486	1.00267
"20504366"	-0.166262	0.642232	0.114888	0.832182	0.74404	0.754727	1.07796	0.55175	0.750426	0.402245	0.166079	0.451852	0.47726	0.448403	0.593661	0.290802	0.380017	0.887598	1.12881	0.290802	0.737904	0.390281	0.623889	1.04252	0.661915	1.16879	0.596749	0.79508	0.564528	0.744579	0.570312	0.855307	0.523705	1.06166	0.540034	0.679338	0.486988	0.552142	0.591723	0.837754
"20533977"	-0.454659	1.79001	0.115313	0.832182	0.992882	0.764798	0.943521	0.81882	5.08843	1.13037	1.22462	0.648507	3.309	0.301106	1.79074	1.73942	1.61603	0.312489	0.765481	2.31113	4.41394	0.733617	3.50097	0.564528	3.48292	1.00429	3.98234	1.52036	1.1832	0.897919	1.01988	1.11251	0.733617	0.760868	4.34881	1.6159	1.16788	3.01403	2.87377	1.09857
"20537622"	-0.379981	2.17721	0.115397	0.832182	1.24064	1.26533	1.0568	2.09538	3.21739	1.5776	1.32094	2.01053	4.07514	1.21944	1.70046	3.06695	2.80329	1.10139	1.68591	2.75996	2.83777	3.31592	2.54528	1.54195	3.61934	1.73306	2.25335	2.20916	1.57814	0.606917	0.791589	1.17628	2.49694	1.90178	1.5776	1.84618	1.28695	2.25335	3.24686	2.13403
"20535666"	-0.195484	0.889109	0.115525	0.832182	1.24018	0.343514	0.811816	1.16738	0.591767	0.61339	0.750668	0.878622	1.07889	0.403281	1.32314	0.293756	0.733477	0.872701	0.769941	1.0776	1.04428	0.997636	0.768135	1.19257	0.851754	1.04614	1.26577	1.22221	0.794643	0.537066	0.799867	0.840307	1.10637	1.15573	0.677925	0.8349	0.708232	1.02112	0.639462	1.09355
"20534081"	0.134399	0.705847	0.115573	0.832182	0.58744	0.626645	0.661254	0.482166	0.876333	0.878028	1.09375	0.701191	0.737165	1.08427	0.946507	0.601801	0.352876	0.38981	1.07654	0.4113	0.682778	0.365018	0.632748	0.811964	0.578704	1.0449	0.657891	0.659232	0.632576	0.784392	0.399732	0.595845	0.805383	0.641718	0.748648	0.981566	0.866859	0.58612	0.634142	0.495507
"20532956"	0.105872	0.625175	0.11559	0.832182	1.02112	0.604301	0.613469	0.943505	0.254182	1.08099	0.70703	0.60843	0.648208	0.551924	0.504748	0.599412	1.00708	0.660496	0.516828	0.570769	0.32502	0.859166	0.475602	0.310097	0.358753	0.504486	0.614504	0.664062	0.570769	1.36249	0.59833	0.611025	0.861094	0.611025	0.868553	0.658052	1.4254	0.488486	0.497572	0.428539
"20535389"	0.189274	0.580033	0.115615	0.832182	0.749457	0.61052	0.611682	0.534891	0.409072	0.474237	1.32682	1.13804	0.415917	0.354173	0.365018	1.10621	0.416499	0.627169	0.576126	0.538018	0.570872	0.65105	0.376371	0.224125	0.554601	0.243039	0.410721	0.636161	1.10012	0.789385	1.13392	0.840307	0.629561	0.410234	0.278555	0.856772	0.856076	0.55752	0.769157	0.873652
"20525508"	0.13097	0.726412	0.11581	0.832184	0.758179	0.809683	0.704832	0.814871	1.20218	0.49389	0.769825	1.10209	0.580251	1.31401	0.520038	0.43292	0.992128	0.759805	0.588035	0.49105	0.674412	0.520038	0.962908	0.805728	0.420213	0.82026	0.407056	0.489492	0.358753	0.511399	0.916063	0.460735	0.38981	0.8633	0.585261	0.514284	1.09513	0.646764	0.848399	0.45114
"20537571"	-0.172663	0.875686	0.115885	0.832184	0.484436	0.911199	0.863588	1.12652	0.928268	0.933057	0.38062	0.314634	1.20571	0.5899	0.891832	0.842489	1.04506	0.627994	0.924162	1.11554	0.77501	1.45683	1.11526	0.84663	1.61046	0.437546	0.694372	0.895348	0.906899	0.650632	0.548024	0.706301	1.21319	0.413794	0.86156	0.958289	0.84663	1.20239	0.937265	0.64189
"20532709"	0.328334	1.58371	0.115991	0.832184	1.93066	0.146125	1.17759	1.7439	2.13005	2.74897	1.79648	2.66401	1.17834	1.78145	1.75294	1.92403	0.885578	0.958672	1.91967	1.08099	1.28094	2.16338	1.72418	1.03584	1.40489	1.13211	1.97194	1.47634	1.92284	0.989922	1.28011	1.50233	1.70181	2.12964	2.38027	1.72022	2.23293	2.08953	1.72719	2.0019
"20536682"	0.197399	0.677589	0.116448	0.832612	0.956592	1.31295	0.891051	0.57868	0.356986	0.821721	0.461434	0.569772	0.460835	0.794725	1.06117	1.04955	0.575878	0.464026	0.743333	0.809683	0.737904	0.385455	0.787037	0.296342	0.532216	0.852438	0.482938	0.279426	0.404433	1.10082	0.909509	0.840307	1.03956	0.476673	0.719203	0.431788	0.722409	0.32621	0.601683	1.20807
"20519689"	-0.817972	4.55565	0.116472	0.832612	1.17255	1.94129	1.04926	5.73006	7.12838	5.32043	2.85749	4.76307	6.11799	3.63601	4.5817	5.46171	5.26741	1.54977	5.31741	6.27794	5.46262	5.85021	5.25687	4.68915	5.35838	3.17327	5.73659	5.63598	3.6193	1.20123	4.74165	4.10346	4.83994	2.93809	4.05837	4.36107	3.27574	4.43679	5.80893	4.76454
"20523019"	0.299635	10.719	0.116483	0.832612	10.8468	11.4593	10.5726	9.65756	10.8663	10.8958	11.107	11.2558	10.5985	11.0346	10.8137	11.3174	10.691	10.1337	10.0432	10.4493	10.3993	11.203	10.5069	9.85163	11.0077	11.0171	10.8724	10.6546	11.2986	10.8527	10.4362	10.2101	10.3845	10.7309	11.1727	11.2707	10.9483	11.2399	10.8343	10.7367
"20538183"	0.145811	0.74905	0.116674	0.832612	0.950886	0.767048	1.03344	0.94601	0.358753	1.07749	0.958945	0.648507	0.875963	0.434516	0.790208	1.0217	0.361514	0.840651	0.885437	0.365568	0.345782	1.20268	0.669117	0.788085	0.809824	0.552638	0.23581	1.05663	0.767787	0.6985	0.771921	0.661596	0.794982	0.967715	1.04077	0.808043	0.998436	1.01762	0.972416	0.695512
"20533656"	0.187263	0.81998	0.116766	0.832612	0.962836	1.0298	1.3433	0.798486	0.393766	0.773254	0.992576	1.10209	1.01276	0.667724	1.10209	0.784652	0.858722	0.546498	0.344411	1.06622	0.780203	0.74404	0.482942	0.564528	0.702099	0.778222	1.0498	0.798486	0.84727	1.06338	0.830595	0.474327	0.84727	0.636927	0.666875	0.966385	0.532216	0.850771	0.591657	0.546498
"20535177"	0.166912	0.680053	0.116801	0.832612	1.24868	1.02018	0.552405	1.06324	0.0642166	0.811081	0.556172	1.08433	0.445464	0.789998	0.806218	0.720132	0.592575	0.832341	1.02803	0.679399	0.434141	0.344559	0.680725	0.792085	0.303731	0.696313	0.344559	0.430716	0.679399	1.55128	0.77113	0.758399	0.636249	0.370362	0.700132	0.485672	0.77113	0.537143	0.855356	0.755057
"20535322"	0.143169	0.783655	0.117032	0.833365	0.74404	0.906545	1.03128	1.15703	0.694383	0.590745	1.25798	0.553646	0.629078	1.00176	1.04422	0.652175	0.59701	1.01745	0.82125	0.481687	0.538542	0.657064	0.669117	0.564528	0.818666	1.1264	0.668349	0.584781	0.54658	1.27752	0.699682	0.473978	0.675524	1.10914	0.682124	0.77393	1.17786	0.666997	0.549333	0.701647
"20517833"	0.601482	7.87333	0.11731	0.834458	7.95451	10.3782	8.16579	6.80386	7.98923	8.22738	7.82182	8.00775	7.14683	8.22511	8.47935	8.88894	7.49141	5.86896	7.12128	7.56493	7.44317	8.7785	6.72709	7.35506	7.19467	8.56371	8.56669	8.19552	8.63026	7.47123	7.28321	7.36745	7.48931	7.31582	8.43207	8.16604	7.99235	8.46467	7.29614	7.33288
"20535676"	-0.164655	0.575791	0.117816	0.836313	0.268881	0.1158	0.816835	0.31878	0.810705	0.605952	0.343514	0.451852	0.601435	0.400249	0.626929	0.560635	0.816835	0.888944	0.673152	0.569851	0.519392	0.749362	0.174515	0.560685	0.533562	0.548599	1.27727	0.585261	0.564528	1.05115	1.0498	0.604784	0.899985	0.53219	0.794128	0.381613	0.761264	0.543569	0.442506	0.604784
"20500781"	0.545543	8.80412	0.117862	0.836313	8.95128	9.90094	8.84067	7.7855	9.35466	9.10219	9.19605	9.26778	8.48413	9.54033	9.13786	9.36127	8.75002	5.91952	8.16725	8.3019	8.36511	9.66232	8.43288	8.22951	9.1487	9.6809	9.11725	8.60078	9.8736	8.96306	8.4783	8.25991	8.34108	9.10207	9.574	9.27564	9.67111	9.69883	8.84747	8.74009
"20504344"	-0.180223	0.535841	0.118061	0.836313	0.767628	0.615432	0.353104	0.148871	0.180129	0.414443	0.594437	0.636736	0.399651	0.677656	-0.0182371	0.578901	0.638211	1.42945	0.913157	0.588116	0.55928	0.560202	0.519235	0.385904	0.532216	0.579197	0.595074	0.211379	1.0498	0.772537	0.841463	0.628372	0.602249	1.04198	0.188861	0.662522	0.791589	0.574907	0.750638	0.432691
"20538165"	-0.939377	9.42304	0.118101	0.836313	6.7601	5.77768	9.96385	10.7116	5.33817	10.1001	10.269	10.2987	10.919	9.3663	8.67744	9.25826	10.6004	3.79939	10.8179	9.8452	11.0449	10.0684	10.9922	12.4655	10.7944	8.39835	8.93385	10.9523	9.06194	6.43775	10.1015	10.164	11.758	10.2386	9.6936	10.0755	8.47122	8.97232	10.8375	11.2385
"20536537"	0.137693	0.821143	0.118215	0.836313	1.02851	0.826115	0.783213	0.904601	1.2471	1.08099	0.973728	0.558839	0.840886	0.782239	0.840886	0.812768	0.5929	0.749467	0.429939	0.580961	0.707121	1.08838	0.579449	0.798974	0.861554	1.05229	0.77984	0.806686	0.571914	1.23753	1.05719	0.604784	1.10639	1.15203	0.601694	0.515117	0.808021	0.511601	0.937265	1.0089
"20533999"	-0.209081	1.12268	0.118582	0.836313	0.589326	0.648562	0.723827	0.937265	1.16077	0.620812	1.1148	1.19156	1.80698	0.661179	1.20349	1.55914	1.3166	0.95708	1.37976	1.06429	0.789843	1.61843	1.20836	1.39178	1.5731	1.04433	1.35383	1.02928	0.665929	1.67819	1.23561	1.15957	1.92555	1.57462	1.1824	1.30463	1.38238	0.780053	1.23026	0.908869
"20536611"	-0.13667	0.773438	0.118964	0.836313	0.663845	1.23214	0.675312	0.857598	0.714446	0.592309	0.739302	0.596852	0.480128	0.791712	0.578662	0.538929	0.348633	1.14323	1.32877	0.730017	0.853015	0.85915	0.799172	0.949344	0.861872	0.942574	0.805383	0.480128	0.342369	0.970136	0.711923	0.719895	0.333018	0.713067	0.733517	0.689005	0.689262	0.941456	0.516545	0.840307
"20536612"	-0.13667	0.773438	0.118964	0.836313	0.663845	1.23214	0.675312	0.857598	0.714446	0.592309	0.739302	0.596852	0.480128	0.791712	0.578662	0.538929	0.348633	1.14323	1.32877	0.730017	0.853015	0.85915	0.799172	0.949344	0.861872	0.942574	0.805383	0.480128	0.342369	0.970136	0.711923	0.719895	0.333018	0.713067	0.733517	0.689005	0.689262	0.941456	0.516545	0.840307
"20533808"	-0.170889	0.827532	0.119083	0.836313	0.428538	0.351343	0.210343	0.937076	0.60147	1.39264	1.01518	0.648507	0.774932	0.623485	0.590404	1.33113	1.08882	0.899341	0.305632	0.809683	0.958108	1.23571	1.10357	0.807245	1.08099	0.544563	1.27001	0.85205	0.801996	0.734517	0.560029	0.601398	1.18392	0.857897	1.04466	0.701813	0.774932	1.01187	0.776986	0.899473
"20500721"	-1.47603	5.61813	0.119261	0.836313	1.11923	1.10209	6.77008	7.96174	0.905555	6.12667	5.28592	6.13874	8.13419	5.58068	5.29081	4.14565	8.67131	0.699476	8.24824	8.26833	7.82994	6.02949	8.38989	7.33643	7.45926	0.639255	5.29921	7.40291	4.87507	0.836012	8.01589	8.75376	8.73477	7.29355	4.35868	4.81351	3.77435	4.03467	6.89456	6.72397
"20537226"	0.116667	0.676204	0.119392	0.836313	0.925056	0.741218	0.505864	0.684903	0.805383	0.451852	0.928739	0.821559	0.508618	0.576333	0.915947	0.948983	0.75259	0.768815	0.850133	0.564528	0.410273	0.205098	0.76061	0.53256	0.502354	0.517046	0.546034	1.00441	0.948983	0.737904	0.555313	1.02132	0.562862	0.941884	0.371545	0.570826	0.727345	0.509082	0.398924	0.486001
"20521820"	0.205145	0.847608	0.119441	0.836313	1.15539	1.34305	0.560202	1.07153	0.689079	0.626645	1.45384	0.874724	1.0523	1.08679	0.799521	0.689079	0.781955	0.862666	0.913157	1.2655	0.475877	0.789787	0.289802	0.791589	0.493023	0.546499	0.755992	0.974577	1.00629	1.02487	0.933499	0.739054	1.19185	0.778819	0.70815	0.747316	0.682133	0.652854	0.402413	0.593608
"20537880"	0.165881	0.795909	0.119481	0.836313	0.7273	0.435324	0.55602	0.804212	1.12305	0.918881	1.29286	1.4503	0.549158	0.871907	0.666002	1.15118	0.270232	0.518003	0.52052	0.787172	0.80158	0.647542	1.10696	0.791589	0.456057	1.06184	1.14176	0.452358	1.07032	1.65621	0.497767	0.34397	1.09916	0.87319	0.637403	1.15409	1.09794	1.36326	0.463356	0.604784
"20533510"	0.154904	0.820977	0.119553	0.836313	0.530397	0.916734	1.14608	0.730029	0.679069	0.654093	0.743657	1.08852	1.3023	0.873845	1.45405	0.662364	0.68301	0.542625	1.0061	0.901623	0.838548	0.638601	0.960653	0.650334	0.660243	0.417961	0.929636	0.692968	0.900791	0.718973	0.780502	0.689232	1.00614	0.671791	0.408138	1.13715	1.01883	0.996859	0.828112	0.832378
"20532611"	0.126076	0.672207	0.119621	0.836313	0.701196	0.495804	0.990987	0.438887	0.776241	0.983176	1.12829	1.03093	0.503074	0.745945	0.309798	0.718623	0.542345	0.5303	0.463561	0.521684	0.651144	0.714899	0.589469	1.0067	0.478861	0.718716	0.571486	0.520863	0.564528	1.17074	0.727191	1.01446	0.30305	0.760868	0.760056	0.573109	0.427591	0.956724	0.512035	0.753547
"20533647"	-0.154463	0.687054	0.119681	0.836313	0.32932	0.617755	0.766196	0.451858	0.622856	0.855128	0.605195	0.509406	0.719199	0.625837	0.602249	0.612867	0.877466	1.03282	0.669117	0.833271	0.577719	0.583789	0.529993	0.826518	0.555804	1.34623	0.692806	0.645893	0.294584	0.692806	0.400456	0.604784	0.557944	0.650353	0.617607	0.38851	0.532216	0.33603	0.62904	0.628372
"20534512"	-0.130732	0.751944	0.119707	0.836313	0.957076	0.578896	0.752789	0.439727	0.735876	0.747968	0.718321	0.80412	0.669117	0.765112	0.514616	0.555313	1.01695	1.057	0.860505	1.05165	1.05235	0.699476	0.416709	0.791589	0.856772	0.778222	0.481614	0.744883	1.00764	1.39904	1.37753	0.451152	0.954697	0.714934	0.685989	0.80412	0.307484	1.0836	0.705112	0.604784
"20517899"	-0.480413	3.62013	0.120018	0.837028	1.78454	1.53611	1.37425	1.9087	4.674	5.30023	4.55878	4.57636	2.80616	4.42328	2.96773	4.64891	3.00038	1.47395	3.42011	4.28315	4.14996	5.0161	4.07129	4.48229	3.95388	4.20957	4.43115	3.83217	5.02802	7.02746	3.43863	1.62135	4.65266	3.67417	5.9412	4.50723	5.34312	5.08565	4.41635	5.4929
"20534305"	0.144236	0.82976	0.120234	0.837028	0.690404	0.922119	1.23563	0.431215	0.848503	0.943976	1.26871	0.785514	0.676503	1.13769	1.21452	0.667749	0.605968	0.81634	1.02559	0.922119	0.631827	0.567589	0.781552	0.676964	0.870126	0.656999	0.838935	0.697697	0.805383	0.85034	0.667749	0.62944	0.38892	1.00014	0.483981	0.502246	0.644652	0.810255	0.483981	0.71722
"20536785"	0.163583	0.670437	0.120437	0.837028	0.74404	0.919247	1.0892	0.622338	0.644887	0.617471	0.73305	0.696277	0.586221	0.634615	0.824453	0.914947	0.288253	0.367173	0.369425	0.787046	0.573396	0.670142	0.478139	0.618533	0.628464	0.787	0.263419	1.23276	0.859387	1.14605	0.768952	0.582148	0.398587	0.769645	0.920702	0.613562	0.851892	0.878721	0.380323	0.208049
"20536786"	0.163583	0.670437	0.120437	0.837028	0.74404	0.919247	1.0892	0.622338	0.644887	0.617471	0.73305	0.696277	0.586221	0.634615	0.824453	0.914947	0.288253	0.367173	0.369425	0.787046	0.573396	0.670142	0.478139	0.618533	0.628464	0.787	0.263419	1.23276	0.859387	1.14605	0.768952	0.582148	0.398587	0.769645	0.920702	0.613562	0.851892	0.878721	0.380323	0.208049
"20536787"	0.163583	0.670437	0.120437	0.837028	0.74404	0.919247	1.0892	0.622338	0.644887	0.617471	0.73305	0.696277	0.586221	0.634615	0.824453	0.914947	0.288253	0.367173	0.369425	0.787046	0.573396	0.670142	0.478139	0.618533	0.628464	0.787	0.263419	1.23276	0.859387	1.14605	0.768952	0.582148	0.398587	0.769645	0.920702	0.613562	0.851892	0.878721	0.380323	0.208049
"20517736"	0.825955	7.27974	0.120821	0.838161	6.85346	7.65156	6.96949	6.51971	8.12336	8.33425	7.52464	7.64847	6.88687	8.69309	8.65487	8.45289	7.33719	1.03316	6.79428	6.191	7.56202	8.75762	6.31419	7.20533	7.46844	8.33559	8.03697	7.36542	8.75379	7.56047	6.82783	6.70263	6.95636	7.61321	8.84521	7.89443	8.40143	8.5619	7.08172	7.12336
"20535794"	0.247606	1.06472	0.121217	0.838161	2.12445	1.09308	1.3934	0.707863	0.632752	1.51402	0.746677	1.12698	2.05379	0.597353	1.01853	1.25344	0.814712	0.854297	0.542047	0.838527	0.931977	1.09332	0.863189	1.22992	0.990871	0.776099	1.26691	1.08919	0.805383	0.739571	1.04768	1.03438	0.973347	0.839354	1.07887	1.41115	1.27507	0.96323	0.928255	0.68327
"20536195"	0.159002	0.783453	0.121234	0.838161	1.50603	1.27853	0.736645	0.893316	0.508634	0.773333	0.951455	0.468903	0.62794	0.579724	1.26673	0.764206	0.74793	0.604784	0.669117	0.76753	0.684032	0.574328	0.833757	0.568063	0.772749	0.709204	0.721359	0.794571	0.57387	0.469362	0.564655	1.06091	0.55445	0.718715	0.7823	0.566254	0.516794	1.18576	0.853242	1.05739
"20533316"	0.115234	1.20738	0.121326	0.838161	1.11551	2.2809	1.24394	1.14515	1.19999	1.49751	0.978974	1.10209	1.00048	1.21053	1.21412	1.19077	1.20175	2.13628	1.27457	1.47565	0.978868	1.33875	0.644172	0.870689	0.824321	0.781585	1.0498	1.22072	1.68526	1.10482	1.19077	1.50628	1.56256	1.42684	2.12477	1.49223	1.20175	1.27592	1.20576	1.24025
"20504282"	0.154091	0.600443	0.121402	0.838161	0.872406	0.343514	0.829337	0.75448	0.690735	0.298384	1.0108	0.428367	0.5204	0.900315	0.824453	0.656666	0.351347	0.608236	0.486332	0.364438	0.331282	0.747491	0.554469	0.608804	0.387161	0.572972	0.576642	0.691591	0.244105	0.74306	0.343276	0.72566	0.585243	0.555313	1.08615	0.418218	0.335892	0.542298	0.583989	0.490137
"20534321"	0.552229	4.07862	0.121412	0.838161	4.32261	6.16434	2.23537	4.88075	3.36656	4.52991	5.39851	4.72186	3.09944	5.35217	3.35384	4.83145	2.43802	5.12121	3.38607	3.28259	3.83332	4.42158	3.05023	2.99331	2.94721	5.45171	5.04226	3.66257	3.76809	3.82498	2.81273	2.90805	3.83866	3.56814	2.55829	3.07702	2.87608	4.08976	4.10631	4.54145
"20536317"	-0.337547	1.77581	0.121507	0.838161	0.988902	1.14328	1.05102	2.37953	2.50621	2.20981	0.856145	1.25942	2.5856	0.956669	1.01978	2.32803	1.1824	1.49851	2.25302	2.26118	1.50435	2.32973	2.25731	1.82931	2.18506	0.946943	2.67329	2.41385	1.59286	1.08392	1.28666	1.52484	2.00368	1.37543	1.26558	1.15817	1.00394	1.67238	2.82667	1.69264
"20520220"	0.154745	0.815892	0.121657	0.838161	0.977827	0.79007	1.05062	0.505705	0.790121	0.816279	1.00055	0.856772	1.12099	1.19444	0.809192	0.806608	0.857205	0.888824	0.562365	1.06573	0.559762	0.54494	0.767921	0.564528	0.572586	0.802932	1.0498	0.625631	0.807833	1.14861	1.14861	0.589523	0.798581	0.801238	0.819049	0.645154	1.06573	0.809527	0.917652	0.287352
"20518433"	0.134151	0.682897	0.121773	0.838161	1.02112	1.10666	0.893115	0.716872	0.663683	0.435853	0.734337	0.689621	0.745397	0.702118	0.657302	0.633593	0.647767	0.681065	0.76157	0.543179	0.570753	0.669579	0.469362	0.656982	0.861348	0.168878	0.409695	0.949684	0.656982	0.814185	0.770239	0.930299	0.654942	0.388162	0.563912	0.482264	0.62467	0.515793	0.915915	0.340062
"20536701"	-0.131085	0.701574	0.121859	0.838161	0.533811	0.688526	0.706122	0.642281	0.814055	0.593683	0.674338	0.387918	0.532216	0.546148	0.708436	0.80484	0.817378	0.519585	1.18377	0.487421	1.07929	0.841076	0.558404	0.919914	0.856772	0.545106	0.614544	0.78214	0.956774	0.597686	0.339825	0.733109	0.520038	0.510144	0.438387	0.74606	0.66054	1.02112	0.689468	0.382077
"20536493"	0.255195	0.75295	0.122007	0.838312	2.33931	0.990549	1.10633	0.795472	0.788517	0.102092	0.75688	0.721418	0.659913	0.698748	0.545883	1.06146	0.889746	0.189244	0.446695	0.13643	1.08379	0.633112	0.347962	0.564528	0.789782	0.708173	0.873266	0.841502	0.565723	1.34493	0.791589	0.841502	0.570676	1.00626	0.824453	1.12262	0.792783	1.00426	0.82244	0.605979
"20503896"	-0.231156	0.86095	0.122322	0.839297	0.312829	1.17534	0.450017	0.937265	0.780373	0.680353	0.541812	0.645755	1.34294	0.697497	0.566157	0.814112	0.825565	1.29615	1.4898	0.882937	0.32751	1.37239	0.973219	0.873321	0.790126	0.544563	1.51495	0.827803	0.573258	1.04705	1.09982	0.913561	0.780373	0.432007	0.35904	0.602032	0.84161	0.545872	1.00893	0.837555
"20534879"	-0.171339	0.831799	0.122403	0.839297	0.837635	0.689222	0.366787	1.42432	0.545222	0.493791	0.750919	1.14403	0.669117	0.667776	0.578662	0.786076	0.959956	0.733804	1.04218	0.938703	1.18543	0.470456	1.00093	1.64754	1.18203	0.388825	0.595474	0.864295	1.04503	1.43641	0.440865	0.714221	0.672257	0.802807	0.945004	0.212848	0.401079	0.666163	0.769157	1.0938
"20532922"	0.157439	0.751021	0.122866	0.841608	0.929672	1.11516	0.680024	0.44321	0.684351	0.733124	0.677658	0.555378	0.682188	1.34496	1.43603	0.675136	0.63129	0.796148	0.583384	0.695611	0.579195	0.620005	0.757835	0.804661	0.676552	0.953451	0.480036	0.489448	0.624332	0.750976	0.679743	0.617856	0.700669	0.656155	0.644234	0.500071	0.532216	1.16185	0.457414	0.409103
"20532634"	-0.12707	0.783434	0.123234	0.842392	0.519938	0.314346	0.737967	0.787255	0.805144	1.05183	0.755686	0.856772	0.747387	0.475828	0.824215	0.762422	1.08075	0.70746	0.876225	0.742294	1.17557	0.959211	0.669117	0.705934	0.894637	0.759734	1.01249	0.580189	0.564528	0.737665	0.899793	0.432219	0.492485	1.11003	1.2881	0.604981	0.532216	0.769157	0.408654	0.690298
"20533008"	-0.12707	0.783434	0.123234	0.842392	0.519938	0.314346	0.737967	0.787255	0.805144	1.05183	0.755686	0.856772	0.747387	0.475828	0.824215	0.762422	1.08075	0.70746	0.876225	0.742294	1.17557	0.959211	0.669117	0.705934	0.894637	0.759734	1.01249	0.580189	0.564528	0.737665	0.899793	0.432219	0.492485	1.11003	1.2881	0.604981	0.532216	0.769157	0.408654	0.690298
"20535810"	-0.168065	0.792798	0.123599	0.84315	0.74404	0.519957	0.57865	1.11371	0.960683	0.285814	0.306379	0.628296	1.1686	0.857043	0.373777	0.968229	0.80773	0.66518	0.961348	1.26591	0.704308	0.89934	0.645805	1.03774	1.40821	0.49133	1.0498	0.585261	0.839039	0.914348	0.553404	0.528726	0.734086	0.740229	0.362843	0.566254	1.23629	1.32408	1.2698	0.879296
"20519542"	-0.164419	0.855014	0.123616	0.84315	0.74404	0.562531	0.809109	0.937265	1.05937	0.700759	0.727552	0.394642	0.91474	0.938041	0.924596	0.561005	0.999823	0.638717	1.50231	1.15481	0.920893	0.710143	0.794294	1.29263	1.03976	0.775101	0.613925	0.804279	0.703879	0.737904	0.68495	0.615446	0.802262	1.00735	0.582141	0.407878	0.490472	0.882268	1.25351	0.479593
"20532690"	0.225287	0.88854	0.123724	0.84315	1.02112	0.637864	0.264803	0.687377	0.805383	2.28581	1.29942	1.69711	0.591405	0.871907	0.659368	1.19263	0.956507	0.188861	0.761482	0.469285	0.817628	1.09553	1.02925	0.858879	1.14006	0.340025	0.716509	0.936753	0.986873	0.87116	0.354943	0.899135	1.17795	1.97453	0.50755	1.62052	0.630191	1.5465	1.20815	1.03879
"20517911"	0.20072	0.759903	0.123855	0.843176	0.68953	0.855787	0.762325	1.01246	0.969655	1.02648	1.57015	0.451852	0.824454	0.58395	0.797795	0.778724	0.323131	1.05187	0.627833	0.522641	0.909077	0.323131	0.471449	0.987986	0.881747	0.755012	0.529894	0.530751	0.523025	0.665759	0.749702	0.450612	0.970258	0.925744	0.989329	0.581575	0.827802	0.769157	0.567942	0.769057
"20533358"	0.154398	0.797686	0.123995	0.84327	0.921949	0.809683	0.915602	0.871304	0.745168	1.31221	0.763073	0.894498	0.532216	0.625837	1.10947	0.997607	0.816835	0.805872	0.612173	1.02078	0.851792	0.379791	0.484135	0.725629	0.7576	0.544563	1.12737	0.519301	0.953995	0.989587	1.29862	1.30434	0.518447	0.941389	1.08838	1.13715	0.692417	0.73823	0.838092	0.741135
"20533395"	0.14265	0.695988	0.12434	0.844753	0.988123	1.11625	0.707575	0.716872	0.564528	0.83154	0.769844	0.87093	0.546374	0.625837	0.697497	0.772384	0.858385	0.778339	0.449039	0.564528	0.519392	0.365018	0.669117	0.564528	1.23683	0.426013	0.444529	0.62023	0.846933	1.0498	0.791589	1.14364	0.578662	1.11214	0.585261	0.747513	0.791589	1.22679	0.577212	0.807308
"20533981"	0.134935	0.720922	0.124468	0.844759	1.10738	0.955472	0.711343	0.716872	0.408807	0.83154	0.68965	0.715171	0.191551	1.33092	0.996596	0.805383	0.716572	0.719015	0.807665	0.871267	0.459923	0.899243	0.610505	0.564528	0.338504	0.630819	0.571486	0.651926	0.650784	1.19094	0.690282	0.793155	0.645326	0.63343	0.718962	0.729334	0.686097	0.641719	0.362994	0.74987
"20537591"	0.17457	0.676755	0.124832	0.846348	0.74404	0.958913	0.303837	0.716872	0.634079	1.52318	0.750984	0.648507	0.681446	0.871907	0.365018	0.969693	0.402478	0.754014	0.669117	0.796308	0.782009	0.514247	0.713221	0.396213	0.856772	0.619609	0.204631	0.365018	1.0498	0.775364	1.0498	0.648889	0.805383	0.555313	1.25655	0.648889	0.863865	0.903821	0.615591	0.453208
"20500487"	-0.140706	0.677617	0.125048	0.846348	0.493198	0.61342	0.523591	0.512506	1.01387	0.580699	0.458911	1.10209	0.776697	0.329058	0.32782	0.555313	0.624704	0.644495	0.867655	1.03549	0.701293	0.61342	0.708827	0.999233	0.532216	0.949178	0.554541	0.744585	0.679926	0.423859	1.10302	0.794805	0.344308	1.04706	0.486943	0.715935	1.1207	0.648293	0.686884	0.568173
"20538463"	-0.257834	14.5548	0.125084	0.846348	14.4597	13.9817	14.4337	14.0455	14.5356	14.6724	14.18	15.0678	15.2568	14.0121	14.3997	14.0653	15.2357	13.9345	15.2564	14.9565	14.6075	14.4359	15.0859	15.2453	15.2659	13.9323	13.4368	14.8116	15.2203	14.7736	15.2674	15.1245	15.2203	15.2194	15.2641	15.2267	15.2326	15.0297	14.2126	14.0859
"20534589"	0.198023	0.743812	0.125491	0.84773	1.50242	1.23941	1.55243	0.56962	0.81729	0.536312	0.775554	0.651401	0.337351	0.636303	0.882148	0.613655	0.594537	0.944712	0.681024	0.785765	0.415354	0.145078	0.469362	0.590808	0.651401	1.05681	0.585443	0.817316	0.739405	0.760955	0.791589	0.61525	0.589128	0.369219	0.608312	0.621865	0.571649	0.37818	1.0359	0.545079
"20520570"	-0.235603	0.922099	0.125636	0.84773	0.28937	0.692503	0.621241	1.13604	1.05937	1.16816	0.631729	0.693011	0.910358	0.641885	0.461481	1.34643	1.15063	0.657577	1.61631	1.24313	0.950965	1.62969	0.51621	0.561568	1.44013	0.785722	1.36309	0.56379	0.763301	0.936677	0.932622	0.855606	1.43054	0.811755	1.02323	0.872071	0.548642	0.637139	0.937265	1.18573
"20533232"	0.188553	0.743649	0.12567	0.84773	0.680511	0.809683	1.22551	0.819186	0.676597	0.711415	0.660812	0.463226	0.730853	1.13031	0.640398	1.50662	0.815417	0.716853	0.321329	0.626265	0.356648	0.857836	0.52537	0.666843	0.868146	0.431685	0.894666	0.711415	0.666843	0.674376	0.290708	0.952376	0.494426	0.657627	0.964969	0.300929	0.699737	0.769157	0.830893	0.840307
"20533583"	-0.0988234	0.592744	0.12587	0.848168	0.557197	0.636092	0.598007	0.550076	0.406323	0.499422	0.582369	0.515338	0.261487	0.698316	0.622241	0.593118	0.609292	0.437379	0.706922	0.638255	0.392506	0.649869	0.622533	0.638255	0.605943	1.08848	0.609292	0.707139	0.396559	0.604736	0.624794	0.914034	0.291634	0.406323	0.585261	0.604784	0.579786	0.595566	0.769157	0.446908
"20501084"	0.17775	0.642764	0.126016	0.848168	0.301417	0.883955	0.818823	0.925852	0.566516	0.820128	0.546552	0.648507	0.851782	0.627825	1.45029	0.338018	0.598815	0.676362	0.695024	0.591857	0.739728	0.207086	0.657704	0.574627	0.190849	0.556918	0.560074	0.597616	0.587249	1.07713	0.0054394	0.632113	0.790387	0.542735	0.587249	0.387822	0.544571	0.52573	0.354524	0.606772
"20517740"	0.145589	0.591721	0.126151	0.848168	1.03131	0.539914	0.335035	0.727059	0.859726	0.853402	0.987826	0.432329	0.19762	0.636025	0.588849	0.785095	0.371842	0.210722	0.648829	0.315742	0.632401	0.899243	0.469362	0.564528	0.368941	0.578578	0.581674	0.585261	0.358753	0.748092	0.791589	0.626646	0.588849	0.668323	0.595449	0.585261	1.38238	0.33603	0.393407	0.585261
"20520575"	0.157693	0.881589	0.126244	0.848168	0.849462	1.42657	1.12427	1.3496	0.806458	0.544319	0.591126	0.846043	0.791679	1.13138	1.03771	1.0266	0.538712	0.887598	0.880383	0.809683	0.566392	0.900318	0.700246	0.791589	0.856772	1.52603	0.61263	0.562554	0.762065	0.478298	0.490939	0.668647	1.00443	0.839257	0.610729	1.07277	0.792664	0.769157	0.937265	1.03784
"20517728"	-0.15464	0.692495	0.126403	0.848381	0.392299	0.537932	1.00566	0.599336	0.162066	0.560939	0.653651	0.36868	1.10701	0.700775	1.06803	0.225731	0.537426	1.04752	0.669117	0.638551	0.562536	0.669289	0.837846	0.446993	0.822711	1.52232	1.01574	0.467726	0.183385	0.562536	0.521252	0.930956	0.469279	0.760868	0.409893	0.684254	1.08099	0.596484	0.396118	0.664126
"20538158"	-1.13668	9.97634	0.126672	0.848504	8.50002	6.04141	10.9083	10.4612	2.64473	10.2197	11.096	11.1132	11.0577	10.3708	10.3248	10.1583	11.6597	5.13023	11.8146	10.4527	11.0662	10.7186	11.7537	13.0707	11.3057	8.09506	9.88278	11.5861	10.0055	7.68971	10.7898	11.136	11.3388	10.8954	10.5513	11.7313	9.91208	9.91503	10.9911	11.4997
"20525713"	0.1884	0.932763	0.126843	0.848504	1.31473	0.790196	0.717913	0.548774	1.14407	1.54501	1.00735	1.18678	1.3271	0.880883	1.07544	0.785308	0.595013	0.887598	0.489588	0.325688	0.492739	1.45984	1.60029	0.794523	0.716872	1.01825	0.595013	1.08734	0.794523	0.485731	1.12	1.10209	1.33929	0.519459	0.48634	0.820918	0.842153	1.03708	0.60154	0.365944
"20518835"	-0.567967	1.74324	0.127261	0.848504	0.485633	0.613653	0.870286	0.937265	4.15522	1.20975	0.339974	1.02958	4.28771	0.576084	0.751465	2.25447	1.66948	0.366121	1.74239	2.09838	2.97308	3.43965	3.53412	1.44873	3.2627	0.475049	1.90618	1.41081	0.700112	0.634297	0.980288	0.601644	2.30908	1.4119	0.353796	1.54777	2.21097	1.44086	2.58552	1.2635
"20533865"	0.178425	0.866952	0.127319	0.848504	1.13419	1.04643	0.816835	1.4829	0.846683	1.22169	0.755686	0.711811	0.742718	0.982308	1.00908	0.723647	0.63479	1.4596	0.504862	0.627832	0.519392	0.860023	0.532666	1.18174	0.443714	1.16837	1.04209	0.357798	1.0498	0.801208	1.02829	1.23046	0.779959	0.667856	0.676455	1.20045	0.791589	0.773848	0.571486	0.646085
"20536591"	0.195351	0.863782	0.127517	0.848504	1.11776	0.634919	0.73648	0.688785	0.58248	1.12741	0.830404	1.38091	1.01374	0.858113	1.23536	1.33113	0.555543	0.679502	0.931109	0.79589	1.27175	0.381377	0.487313	0.791589	0.703078	0.954501	0.981661	0.659979	0.535226	0.862198	1.0498	0.652703	0.591627	0.555313	1.09895	0.76353	0.474618	0.769157	0.646204	0.588841
"20506818"	-0.332571	0.979865	0.127625	0.848504	0.40259	0.677286	0.4434	0.722456	1.13142	0.366335	1.08608	1.18082	0.963887	1.01351	0.675021	1.10015	1.42496	0.487983	1.06696	0.594874	0.605508	1.64639	0.673664	2.43093	2.40479	0.432389	1.1405	0.844854	3.77132	0.525456	0.933001	0.609332	0.961278	1.53386	1.22942	1.57162	0.576781	1.27592	1.10696	0.472388
"20506714"	-0.219664	1.47781	0.12769	0.848504	0.756226	0.85682	0.81309	1.37758	1.38982	2.01198	1.00735	1.34102	1.77035	1.36274	1.23184	2.49692	0.978876	0.38981	1.55829	1.11721	1.69178	1.93078	1.87883	1.18824	1.85402	1.93407	2.26717	2.26263	1.73852	1.65213	1.44449	1.10209	2.13469	1.74738	2.73213	2.18309	1.4861	3.32532	1.6783	2.10657
"20534176"	-0.307311	1.33098	0.127826	0.848504	0.122342	0.343514	0.978258	2.3534	0.156582	1.66735	2.47792	2.98628	1.06436	0.935422	0.192501	0.850005	0.596478	0.38981	2.30999	1.64549	1.1928	0.696964	2.24381	2.99369	1.58445	1.31036	0.986296	1.86552	1.28106	0.241142	2.10657	2.04069	1.70823	1.39112	1.13151	2.31857	0.429716	1.55156	1.86327	2.87999
"20538169"	-0.307311	1.33098	0.127826	0.848504	0.122342	0.343514	0.978258	2.3534	0.156582	1.66735	2.47792	2.98628	1.06436	0.935422	0.192501	0.850005	0.596478	0.38981	2.30999	1.64549	1.1928	0.696964	2.24381	2.99369	1.58445	1.31036	0.986296	1.86552	1.28106	0.241142	2.10657	2.04069	1.70823	1.39112	1.13151	2.31857	0.429716	1.55156	1.86327	2.87999
"20535219"	0.115371	0.760362	0.127945	0.848504	0.980969	1.06194	0.736013	0.648629	1.05759	0.733943	0.755686	0.622551	0.794366	1.09015	0.606166	0.728568	0.571486	1.06341	0.455908	0.556876	0.908603	0.771544	0.642616	0.751436	0.792358	0.511841	0.571486	0.834556	0.740339	1.22561	0.774777	1.01101	0.393719	0.744056	0.542244	1.12034	0.792358	0.894407	0.769157	0.823495
"20536915"	-0.211566	0.980039	0.127971	0.848504	0.859784	0.419166	0.659371	0.570021	1.31061	1.08931	1.00735	0.709624	1.28531	1.20694	0.696325	0.677254	1.01323	0.680437	1.25355	0.640181	0.852376	1.9988	0.794687	0.518814	1.14779	1.4553	1.83819	0.836503	0.930953	0.921674	0.555313	0.69023	0.836434	0.680883	0.824453	0.856026	0.867242	0.892993	1.23253	0.958902
"20535903"	0.142706	0.828022	0.128029	0.848504	1.31076	0.779061	0.786213	0.82885	0.950302	0.720671	1.11933	0.838803	0.782146	1.21524	0.793831	0.667291	0.788489	1.19227	0.638494	0.564528	0.710247	0.74404	0.626808	0.763932	0.532216	0.778222	0.788489	0.952285	0.754824	0.737904	1.00859	0.622754	0.501788	0.71856	0.782146	0.901478	0.489908	0.738535	0.632249	0.797999
"20520571"	-0.132167	0.79413	0.128079	0.848504	0.83157	0.560202	0.694488	0.807952	0.892912	0.488029	0.843216	0.654526	0.15551	0.871907	1.22071	0.715536	1.41378	0.47734	1.0631	1.08099	0.714825	0.439537	0.964562	0.913498	0.654526	0.922554	1.03978	0.638061	0.564528	0.892147	0.642843	0.692314	0.805383	1.09488	0.525788	0.685255	0.692439	0.92938	0.814918	1.23818
"20537853"	-0.174049	0.795274	0.12854	0.849001	0.503173	0.378717	0.593008	0.656138	1.00118	1.02026	0.569472	0.683711	0.824453	0.849632	0.613865	0.805383	0.726718	1.44669	0.496367	0.559825	0.554595	0.969998	1.09074	1.01755	1.05256	1.03478	0.797445	0.840307	1.0422	1.08501	1.01755	0.813161	0.413701	0.582548	0.781055	0.825701	0.77537	0.769157	0.804361	0.779574
"20532614"	-0.13448	0.675176	0.12863	0.849001	1.02112	0.484793	0.634682	0.31878	0.671432	0.69759	0.931941	0.781364	0.474022	0.550429	0.290955	0.438124	0.571486	1.00227	0.77121	0.644173	0.510158	1.00467	1.23635	0.901894	0.361708	0.646657	0.673161	0.585261	0.729974	0.839998	1.0498	0.562358	0.526051	0.760868	0.486213	0.303529	1.49875	0.755927	0.679688	0.764899
"20538153"	-0.367477	8.33812	0.128686	0.849001	7.49664	4.80612	9.17849	8.38167	6.96279	8.25859	9.31525	9.7377	8.22339	8.89207	8.15407	8.44578	8.87054	4.74767	9.35639	7.85239	8.58177	9.31645	9.52724	11.0193	8.9186	7.6529	7.96978	8.44929	8.75463	6.25757	8.56872	7.70826	8.68211	9.11286	9.30567	10.0356	8.7574	8.23883	8.51829	8.74311
"20519445"	0.119352	0.583292	0.129076	0.849001	0.51625	1.10209	0.593574	0.568519	0.602282	0.59625	0.752545	0.70452	0.83482	0.228274	0.880466	0.33603	0.359746	0.615151	0.726678	0.577058	0.529758	0.352575	0.287581	0.370201	0.704429	0.346396	1.03736	0.376466	0.564528	0.979319	0.566761	0.840307	0.79294	0.566761	0.427558	0.38981	0.542582	0.564034	0.427558	1.09857
"20532773"	0.154951	0.86597	0.129093	0.849001	0.752121	1.34125	0.795725	0.919496	0.831423	0.844216	1.24287	1.0923	0.631912	0.484802	1.09313	1.2921	0.698738	0.863566	0.889125	0.540496	1.08664	0.421517	0.881309	0.791589	1.15783	0.544563	0.6337	0.952866	0.78135	0.738043	1.57526	0.931762	1.17609	0.823995	1.04087	0.486688	0.764945	0.985576	0.711616	0.840307
"20536192"	0.125414	0.772845	0.129256	0.849001	0.809813	1.09105	1.33065	0.509083	0.61564	1.28308	0.771145	0.678434	0.518049	0.852419	0.77943	0.787831	0.560445	0.757815	0.895698	0.562612	0.545361	0.687934	0.860865	0.94462	0.514665	0.746291	0.622598	0.822756	1.20283	1.1217	1.10091	1.52333	0.773451	0.81198	0.811843	0.593743	1.06344	0.690174	0.926223	1.08753
"20536194"	0.125414	0.772845	0.129256	0.849001	0.809813	1.09105	1.33065	0.509083	0.61564	1.28308	0.771145	0.678434	0.518049	0.852419	0.77943	0.787831	0.560445	0.757815	0.895698	0.562612	0.545361	0.687934	0.860865	0.94462	0.514665	0.746291	0.622598	0.822756	1.20283	1.1217	1.10091	1.52333	0.773451	0.81198	0.811843	0.593743	1.06344	0.690174	0.926223	1.08753
"20536601"	-0.401459	2.33077	0.129577	0.849001	1.34139	1.82426	1.26301	3.00671	4.81519	2.15845	1.06994	1.46312	2.67057	1.29779	2.14514	2.5049	2.618	1.39874	2.89945	3.42473	2.90397	3.26485	2.10248	1.6592	3.06955	1.10923	2.69579	3.232	1.91627	0.516976	1.12379	1.9512	2.05085	1.94552	1.98364	1.78643	1.80317	1.88005	3.27215	3.36239
"20529777"	-0.108403	0.588236	0.129716	0.849001	0.737881	0.775735	0.560202	0.591965	0.186137	0.320979	0.380568	0.502855	0.171049	0.844326	0.938092	0.398624	0.879429	0.950192	0.505121	0.645687	0.384532	0.256102	0.687851	0.791589	0.552876	0.829226	0.641387	0.585261	0.564528	0.344455	0.627594	0.658393	0.644414	0.596872	0.585261	0.922525	0.842593	0.644251	0.571486	0.460106
"20533728"	-0.104931	0.660339	0.129755	0.849001	0.38167	0.893451	0.585692	0.203814	0.590018	0.873753	0.781176	0.811667	0.737957	0.403281	0.433859	0.598142	0.640327	0.842494	0.97513	0.619376	0.522444	0.899243	0.926755	0.634618	0.873753	0.404871	0.574539	0.640109	0.164558	0.806745	1.11864	0.160757	0.800109	0.552231	0.615817	0.458651	0.587064	0.808237	0.364246	0.631671
"20535246"	-0.127016	0.852576	0.129868	0.849001	1.01906	0.464728	0.568041	0.838086	0.601946	1.20221	0.354406	0.449793	0.824453	0.993121	0.972381	1.18058	0.812988	0.600938	0.669117	0.807624	1.03267	1.14244	0.79033	0.912803	1.24511	0.859932	0.874643	1.24441	0.354906	0.856854	0.78953	0.961521	0.774806	0.479967	0.631505	0.938482	0.679713	0.850867	1.22817	0.836461
"20525416"	0.346233	9.76138	0.129909	0.849001	10.066	9.91535	9.8095	9.18343	10.6246	9.89245	10.1843	10.1876	9.46696	10.2571	9.58129	10.0454	9.86907	8.27216	9.48416	9.36764	9.39361	10.1831	9.61063	8.52773	10.252	10.249	10.1443	9.70586	10.2503	10.2794	9.86176	8.77652	9.08664	9.43582	10.0939	9.45742	10.1626	10.2262	10.0574	9.76191
"20517702"	0.210877	0.840107	0.129975	0.849001	1.34139	0.572576	0.378083	0.820854	0.327422	1.30939	0.937794	1.54506	1.01853	1.12719	0.455025	1.51324	0.71443	0.280494	0.588867	0.828087	1.04097	1.29233	0.624463	0.791589	0.585451	0.807794	0.71443	0.547125	0.805383	0.559369	0.521932	0.344222	0.918008	0.73742	1.06685	0.856772	0.307484	0.685441	0.859164	0.7478
"20537582"	0.186363	1.04323	0.13006	0.849001	1.01295	0.794147	1.10766	0.921729	0.971583	0.96854	1.0173	1.84418	1.06055	1.95461	0.661602	1.32207	1.28958	0.855843	0.82537	1.03727	0.842906	0.995099	0.942103	1.02031	0.609812	0.957114	0.989755	1.0354	1.03727	0.962015	0.812566	1.62136	1.27812	1.40689	1.33805	1.10783	1.0271	1.02112	0.92909	0.855843
"20535806"	-0.118164	0.782	0.130171	0.849001	0.725238	0.740713	0.573782	0.89296	0.387215	0.741432	0.888425	0.646172	0.669117	0.581532	0.755484	1.07295	1.30192	0.868796	0.657881	0.823263	0.674782	0.830274	1.00465	0.578109	0.726536	0.999891	0.805383	0.821505	1.26216	0.624752	0.94698	0.755753	0.963044	0.361491	1.35981	0.535815	0.72262	0.537143	0.924548	0.796003
"20515578"	0.367	1.32663	0.130208	0.849001	1.06685	0.886155	2.59702	2.04998	0.435225	2.0442	0.391541	0.904799	0.681152	1.01606	3.07681	2.97177	0.579601	0.935626	1.55033	1.28553	1.98851	0.899243	0.517389	0.921599	0.435225	1.34623	1.74541	1.51288	1.47862	1.9935	1.40687	1.43881	1.44702	1.68541	1.85619	1.30931	1.42811	1.5465	0.700031	1.66933
"20535207"	-0.172159	1.11739	0.130551	0.849001	1.05889	0.871426	0.816835	1.41769	1.92218	0.797889	0.96214	0.49376	1.1686	1.15375	0.592262	1.1203	1.0994	0.917722	0.881137	1.01579	1.65388	1.27195	1.09957	1.21072	1.27435	1.06373	0.989063	1.96432	0.747986	1.48025	1.46738	1.0878	0.851206	0.886666	1.097	1.13715	1.22204	1.06506	1.15839	1.1327
"20533905"	-0.156354	0.797102	0.130694	0.849001	0.929563	0.529037	0.417551	0.802009	0.618648	0.544555	1.00735	0.889503	0.396961	0.96461	0.857185	0.670127	0.75701	0.697487	1.04851	0.640271	0.891237	0.894126	0.609388	1.5465	0.719864	0.778222	1.1425	0.778225	0.805383	1.05279	0.432528	1.07509	0.662383	0.544277	0.585261	0.790308	0.977113	0.769157	1.02997	0.790308
"20536037"	0.163069	0.707159	0.13083	0.849001	0.818259	1.14268	0.536688	0.828476	0.742701	1.25534	1.08157	0.508709	0.592796	0.577622	0.365018	1.01446	1.02956	0.0825977	0.340272	0.73887	0.761419	0.932131	0.790288	0.352763	0.540103	0.320467	0.745828	0.873195	0.826261	0.912246	0.335847	0.473521	0.392249	0.760868	0.998795	0.564151	1.08099	0.711484	1.1417	0.645847
"20537075"	0.166648	0.761161	0.130875	0.849001	0.901364	0.565546	0.916734	1.09459	0.706649	1.31502	1.18773	0.632237	0.821081	0.403281	0.664026	0.925563	0.545403	0.428196	0.643945	0.516414	0.822654	0.645307	0.462659	0.829387	0.873446	0.679489	0.921492	0.765646	0.961957	1.22995	0.735698	0.741574	1.04778	0.830761	0.37689	0.346185	0.692856	0.33603	0.942609	0.610129
"20506004"	-0.197515	0.816635	0.131174	0.849001	0.730807	0.923234	0.771617	0.823093	1.0574	0.562522	0.378586	0.602335	0.622945	0.869934	0.822481	0.449581	1.02417	0.841427	0.669117	0.809683	0.696044	1.8931	0.582913	0.791589	0.856772	0.778222	0.927319	1.11435	0.456778	0.851456	0.905141	0.604784	0.754013	0.766728	0.583289	0.810601	1.08099	0.953871	0.784906	0.604784
"20505791"	0.395381	3.37743	0.131315	0.849001	4.07395	5.6814	3.69119	2.24941	1.99193	3.1933	3.71638	4.16893	3.4403	3.44792	3.79555	3.45126	3.9257	4.27532	2.69136	2.04493	2.90265	3.01281	3.80181	3.21848	2.50764	4.99981	2.92419	1.85223	3.77444	2.02817	3.72075	3.61653	2.67356	2.38408	3.2375	3.39369	2.49961	3.44696	2.12975	1.93839
"20537024"	-0.225786	0.96147	0.131345	0.849001	0.764451	0.83931	0.800379	0.957675	0.84854	0.865934	0.73923	0.69999	1.11978	0.605372	0.85777	1.08449	2.42156	0.930756	0.968707	1.06454	1.2479	0.83931	1.10376	0.834746	1.46054	0.761766	0.614644	0.644126	0.440614	0.721448	0.548411	0.840307	0.805383	0.57375	1.08099	0.905626	0.35799	1.02112	1.04827	0.657241
"20537027"	-0.225786	0.96147	0.131345	0.849001	0.764451	0.83931	0.800379	0.957675	0.84854	0.865934	0.73923	0.69999	1.11978	0.605372	0.85777	1.08449	2.42156	0.930756	0.968707	1.06454	1.2479	0.83931	1.10376	0.834746	1.46054	0.761766	0.614644	0.644126	0.440614	0.721448	0.548411	0.840307	0.805383	0.57375	1.08099	0.905626	0.35799	1.02112	1.04827	0.657241
"20504299"	-0.476774	1.21702	0.131373	0.849001	0.519392	0.809683	0.454359	0.511281	0.804157	1.50992	0.73947	1.85849	0.830168	1.43641	0.744171	1.52604	0.6803	0.886373	0.913157	0.651312	1.52002	3.7494	0.984398	1.03462	1.07977	0.973128	3.87038	1.12197	0.973215	1.05319	1.0204	0.849144	1.87865	1.07615	3.81738	1.33205	1.02597	1.27592	0.831422	1.00092
"20533357"	0.181323	0.810077	0.131469	0.849001	1.19142	0.69277	1.01009	0.918461	0.801127	1.34246	0.794773	0.859589	0.345642	0.652594	1.13861	1.06131	0.716393	0.710339	0.772333	1.08496	0.635563	0.318122	0.492343	0.66322	0.971782	0.560355	1.11889	0.58869	0.695126	1.26389	1.37963	1.23962	0.690523	0.803858	0.956689	1.15289	0.779519	0.895304	0.456677	0.732717
"20503816"	-0.138824	0.623285	0.132033	0.850096	0.606511	0.277126	0.691202	0.512506	0.695322	0.695813	0.631683	0.59526	0.422155	0.756838	0.514416	0.247644	0.706774	0.336563	0.559056	0.745437	0.444147	1.21199	1.29505	0.489754	0.663625	0.544563	0.805383	0.510017	0.695529	0.740837	0.985557	0.52954	0.526911	0.685623	0.716262	0.191793	0.791589	0.624262	0.659097	1.18569
"20538473"	0.108971	0.549103	0.132062	0.850096	0.504472	0.691865	0.610914	0.526243	0.58899	0.721595	0.658384	0.72031	0.47986	0.452029	0.730669	0.557734	0.398826	0.601723	0.220449	0.521976	0.352587	0.357216	0.689499	0.776115	0.234662	0.695201	0.454356	0.632806	0.647974	0.48825	0.707259	0.425798	0.374891	0.225981	0.578447	0.516186	0.533694	0.168121	0.681002	0.600391
"20533592"	0.174951	0.672903	0.13222	0.850096	0.713131	0.652342	0.532072	0.512519	0.628151	1.05005	1.26902	0.842246	0.641442	1.07678	0.558757	0.648041	0.571486	0.583549	0.464463	0.672502	0.491262	0.398837	0.490028	0.672502	0.737539	0.3079	1.0498	0.585261	0.672502	1.0498	0.760644	0.459084	0.850008	0.552492	1.08099	0.410477	0.779864	0.769157	0.576414	0.812633
"20532684"	0.483131	2.18412	0.132239	0.850096	1.44	0.809683	1.54196	3.10024	0.557264	3.41985	4.01253	3.82174	3.11082	2.49886	1.65365	3.1416	1.23267	1.32151	2.82498	1.95288	1.51416	2.54404	1.73956	2.43481	2.42411	1.41222	2.47329	1.43641	2.74782	0.641824	2.2176	2.97483	2.35827	2.99763	1.94874	4.28736	1.08402	2.19697	2.19902	1.95375
"20535386"	0.151108	0.656703	0.132454	0.850096	0.761363	0.676179	0.848742	0.716872	0.889888	1.08099	0.730973	0.66583	0.550004	0.491572	0.480995	0.893674	0.787536	0.311327	0.212778	0.516225	0.336102	0.930449	0.461461	0.498131	0.648193	0.866514	0.839217	0.565858	0.593464	0.484196	0.526234	0.466292	0.918806	0.794702	0.291803	0.38981	0.825423	0.65312	0.494708	0.595512
"20536637"	-0.148332	0.890819	0.132715	0.850096	1.10884	1.30112	0.385972	1.15251	0.420212	1.09295	0.54037	0.503135	0.676481	0.460341	1.09854	1.05937	1.06393	0.847217	0.673032	1.08836	0.749859	1.39685	0.666218	1.03402	0.959305	0.232508	1.73337	1.13515	0.571893	0.45085	0.581636	0.123676	0.775518	0.797746	0.568401	0.604784	0.836665	1.25886	0.920199	0.823242
"20518887"	0.783258	7.70757	0.13288	0.850096	9.09788	10.8146	7.5389	5.27462	8.07276	7.06871	8.85429	8.91798	7.92333	9.17958	6.45597	7.99176	8.13552	5.30023	6.58417	6.8514	6.08725	8.44771	7.9673	7.49973	7.51665	9.35092	7.35845	6.69191	9.17862	4.84546	7.04399	7.04455	6.65693	6.70859	8.64057	8.42618	8.33844	8.91668	7.26603	6.84197
"20535913"	0.136142	0.850609	0.132942	0.850096	0.48846	0.874237	0.927795	0.919844	1.12017	1.07439	1.27769	0.861466	0.927983	0.871907	0.861466	0.818749	0.571486	1.38308	0.651695	0.848924	0.742361	0.830542	0.692331	0.564528	0.749703	0.814904	0.636041	0.904862	0.916343	0.802459	1.03238	1.09226	0.643216	0.505288	1.06357	0.875125	0.784168	1.13208	0.851378	0.679444
"20525447"	0.176393	0.614428	0.132978	0.850096	1.12921	1.10209	0.337659	0.627344	0.572732	1.02528	0.659402	0.453097	0.768744	0.638648	0.197064	0.920221	0.373221	1.20749	0.670362	0.450868	0.331591	0.217909	0.456942	0.579415	0.729683	0.566048	0.479856	0.251395	0.358753	0.453958	0.579415	0.589381	0.366487	0.745464	0.37279	0.644598	0.579415	0.713448	0.753753	0.60603
"20517704"	0.161698	0.669507	0.133079	0.850096	1.3278	0.546614	0.975541	0.712722	1.08516	0.456001	0.369302	0.644358	0.518628	0.680001	0.878617	0.809532	0.812686	0.591197	0.655529	0.568678	0.344569	0.899243	0.728463	0.354604	0.528067	0.523192	0.365018	0.692657	0.220853	0.49515	0.795739	0.436607	0.243697	0.74728	0.357957	0.583412	0.817378	1.27177	0.425709	0.950919
"20538159"	-0.933606	7.14329	0.133114	0.850096	3.62021	1.62614	8.18711	8.42884	2.0712	7.93831	8.83657	8.78083	7.98705	8.13508	6.93173	7.57479	7.73504	2.75097	9.11417	8.17464	8.29076	8.42963	8.32744	9.59372	8.16574	5.62714	6.9192	8.19265	7.63582	3.38606	8.57155	8.54037	8.1436	9.22359	8.18709	9.51093	6.83829	7.77273	8.13041	9.03434
"20533700"	-0.996395	4.3066	0.133357	0.850096	0.976109	3.10338	2.4612	5.36878	7.01388	4.60299	1.27592	3.81825	6.92258	3.24167	2.16726	4.7488	6.13856	1.05309	5.09918	5.5108	5.17086	6.36411	5.24353	4.36408	6.73873	1.20014	5.3035	5.47099	2.48201	1.08009	3.679	4.0409	4.80946	3.1928	3.97177	3.76722	2.74202	3.75804	5.87054	4.6766
"20525703"	-0.285386	2.32067	0.133444	0.850096	1.20059	1.45935	1.86827	2.2454	4.05708	2.56229	1.99994	1.96744	3.65055	1.30977	1.10209	2.71291	1.74104	0.995329	2.70607	2.04638	3.25277	3.64879	2.79111	2.45345	3.15023	1.36597	2.33791	3.07125	2.61748	0.469362	0.89932	1.6966	2.93168	2.4931	2.3509	1.61019	2.92148	3.13905	3.56935	2.73732
"20517821"	1.45525	6.22247	0.134023	0.850096	9.5428	9.47757	2.5312	6.6388	7.88355	6.36398	9.24005	8.66072	3.98538	8.92675	2.6648	7.4855	1.96741	11.3316	1.34519	4.72555	5.2002	6.71939	6.76849	1.26721	5.43231	9.53108	6.81595	4.83376	6.01273	7.23904	1.21123	1.26351	5.70676	4.95338	4.06061	0.586682	1.15258	6.96726	6.40343	6.62243
"20525689"	0.154103	0.750314	0.13413	0.850096	1.79302	0.234181	0.816835	0.870196	0.653786	0.897411	0.435231	0.631364	0.669117	1.19618	1.03502	0.69605	0.902063	0.400685	0.602048	0.701062	0.60462	1.11107	0.454563	0.791589	0.423595	0.93628	0.41989	0.731687	0.564528	0.803775	0.971101	0.365389	1.26131	0.855753	0.824453	1.31666	0.74404	0.948669	0.397419	0.688711
"20537129"	0.125973	0.749257	0.134236	0.850096	0.957345	1.02299	0.9875	0.532085	0.799427	0.924798	0.738656	0.861812	0.730444	0.573945	0.818498	0.799427	0.378674	0.846074	0.882422	0.549335	0.43645	1.14053	0.839781	0.372514	0.702881	0.674791	0.571486	0.840307	1.04667	0.731949	0.64857	0.448308	0.247658	0.796602	0.856438	0.856772	0.478149	0.582961	0.565531	0.424778
"20503795"	0.15314	0.695574	0.134407	0.850096	0.830604	0.860242	0.801499	0.921929	0.855942	1.06566	0.784606	0.502411	0.698036	0.403281	0.365018	1.1765	0.380969	1.00812	0.429124	0.320694	0.935629	0.74404	0.681389	0.409313	0.666255	0.320694	0.906296	0.62553	0.680175	0.907435	1.07872	0.721914	0.559341	1.12448	0.711367	0.38981	0.866216	0.806345	0.961504	0.459662
"20522991"	0.124824	0.711534	0.134525	0.850096	0.541247	1.06434	0.814856	0.523023	0.358753	1.0862	0.777204	0.856772	1.17412	0.880492	0.619673	0.590685	0.400287	0.990893	0.690634	0.357547	0.762122	1.0738	0.490879	1.05736	0.87829	0.312564	0.421825	0.353262	0.61654	0.479878	1.70821	0.50887	0.8269	0.263033	0.443516	0.443516	0.9157	0.346547	0.826141	0.608308
"20519605"	-0.188246	0.662992	0.134534	0.850096	0.361147	0.77788	0.683943	0.620575	1.06153	0.559921	0.386319	0.559921	0.186105	0.625837	0.445769	0.557476	0.572483	0.995667	1.5033	0.406284	0.320943	0.740998	0.471525	0.793753	0.645049	1.4543	0.59366	0.587425	0.566692	0.526182	0.663382	0.841304	0.38981	0.326951	0.373539	0.391973	0.500413	0.33603	0.220071	0.471892
"20532868"	0.165051	0.787689	0.134829	0.850096	0.768417	1.10131	0.805087	0.7092	1.05937	0.485726	0.788705	0.681527	1.2722	0.904927	1.0615	0.804608	0.364243	0.434372	0.906158	0.808908	0.73713	1.11401	0.913258	0.394116	0.855997	0.536892	0.595864	0.801011	0.351082	0.706403	0.473485	0.848926	0.797711	0.760093	0.762889	0.605559	0.790814	1.22839	0.936545	1.0978
"20537133"	0.182857	1.02279	0.134937	0.850096	0.74404	0.646416	0.940535	1.28494	1.46589	1.3871	0.892239	1.36296	0.974911	1.38378	1.48242	0.805383	0.764208	1.25522	1.04945	0.594648	1.20474	1.01891	1.10696	0.872577	0.739087	0.924897	0.712693	0.932937	0.752755	1.39748	1.22749	0.634548	0.958995	0.938554	1.19208	0.976441	0.879891	1.40146	0.939111	0.249708
"20525564"	-0.161282	0.871164	0.135076	0.850096	0.735808	0.343514	0.838107	0.673542	0.599433	0.713084	0.790591	0.738316	0.98549	1.12207	1.09386	0.852461	1.6078	0.887598	0.716195	0.691227	0.89894	1.12064	1.09872	1.03173	0.891677	0.799494	0.931346	0.746298	0.966419	0.737904	0.673133	0.600668	0.599933	1.26036	0.620166	1.45112	1.38238	0.52891	0.56737	0.840307
"20533421"	-0.160006	0.753692	0.135131	0.850096	0.437576	0.934429	0.816835	0.473773	0.689275	0.600423	0.86194	0.938959	0.652577	0.7278	0.679044	0.271637	0.563217	0.686971	0.82411	0.891869	0.519392	0.800586	0.896095	1.13182	0.4835	1.20212	0.72648	1.27818	0.465871	0.593798	0.647483	0.604784	0.570392	0.513747	0.313607	0.544803	0.783319	0.817144	0.752618	0.74165
"20534566"	0.154349	0.732851	0.135191	0.850096	0.74404	1.21874	0.420146	1.14175	0.659826	0.926838	0.639862	1.01564	0.531857	0.591766	0.834844	0.995013	0.38829	0.398729	0.469462	0.561128	0.947565	0.839338	0.294926	1.15249	0.648864	0.744151	0.574886	0.848289	0.792255	0.947773	0.714178	0.591657	0.964248	0.878202	0.790382	0.599678	0.981219	0.632441	0.865559	0.999173
"20500743"	-0.178585	0.768021	0.135192	0.850096	0.756456	0.797266	1.26396	0.857641	1.05937	0.423331	0.484283	0.569113	0.672985	0.629009	0.365018	0.266307	1.48672	0.600467	0.913157	0.536007	0.741076	0.870722	0.843386	0.712195	0.852455	1.3177	0.602083	0.811786	0.595818	0.970408	0.696082	0.843479	1.70305	0.595818	0.820136	0.530579	0.544549	1.0168	0.772329	1.07737
"20525541"	-0.683732	3.99266	0.135439	0.850096	1.15384	0.923663	0.949553	4.81709	3.83722	6.75615	1.45368	3.56193	3.86488	5.18376	5.53578	5.772	3.96375	0.725868	4.97844	4.25275	4.39579	5.99832	4.10625	3.67482	4.24654	4.29758	6.59483	4.77939	5.65201	2.41691	4.03205	4.17362	4.96499	5.89506	5.54847	4.38346	4.91364	5.80469	5.03212	4.82206
"20534894"	0.133786	0.806845	0.135583	0.850096	0.543648	0.995779	0.80168	0.698602	0.790227	0.839512	0.755686	0.856772	1.21363	1.11221	0.764758	1.11235	0.492641	0.575906	0.653961	0.840678	0.722749	1.06584	0.655458	0.844566	1.06569	0.332222	0.858359	0.771358	0.347602	0.678281	0.844566	0.657761	1.40311	1.44801	0.771358	0.8333	0.760732	0.822134	0.769157	0.893284
"20535936"	-0.121988	0.686221	0.135595	0.850096	0.727581	0.883074	0.300628	0.737317	0.637919	0.442515	0.551704	0.668952	0.426098	0.646283	0.844899	0.635756	0.650657	0.847425	0.913157	0.86821	0.738181	0.729617	0.871907	0.419911	0.550694	0.875275	1.06314	0.438409	0.547496	0.304077	0.548015	0.717444	0.38981	0.566943	0.936377	0.62523	0.646972	0.537143	0.426098	0.69569
"20535119"	-0.209065	0.864363	0.13575	0.850096	1.0359	0.906803	0.816835	0.527279	0.589276	0.839991	0.750359	0.854303	0.543027	0.625837	0.578662	1.0497	1.09577	0.420158	0.899639	1.60644	0.752677	0.596315	1.7026	1.03584	1.1055	0.559337	1.03591	0.816559	0.564528	0.986635	0.78661	0.85508	1.05411	0.966664	0.791057	0.619557	0.556214	1.00046	1.12173	0.853515
"20503822"	-0.124127	0.565273	0.135842	0.850096	0.571595	0.612405	0.603262	0.555566	0.616732	0.504055	0.596767	0.21916	0.408078	0.393145	0.578662	0.37909	0.614546	0.614014	0.913157	0.573758	0.419186	0.569432	0.512422	0.791589	0.769075	0.778222	0.365018	0.607616	0.564528	0.239915	0.382885	0.432458	0.630865	0.803928	0.188861	0.614014	1.08099	0.537143	0.471281	0.372093
"20518790"	0.183872	0.82698	0.135932	0.850096	1.01926	0.966832	0.479302	1.07896	0.803521	1.22269	1.1618	0.589132	1.29453	0.782987	0.822592	0.805383	1.02162	0.545409	1.07031	0.718983	0.673846	0.742179	0.609741	1.1903	0.64845	0.334168	0.569625	0.695907	0.805383	0.678529	0.469095	0.71543	0.482888	0.759007	0.501959	0.534278	0.723167	1.17827	0.682132	0.349728
"20538190"	0.497873	1.10607	0.136194	0.850096	1.10366	0.513176	0.288043	0.595041	0.861428	0.992931	3.5579	2.72109	0.683806	1.69753	0.824454	2.42096	0.447553	0.406386	1.47546	0.7897	0.711059	1.37514	0.642271	0.791589	1.11488	0.544133	1.22596	0.761419	1.50729	0.313221	1.47299	0.780942	1.08988	1.74709	2.81851	2.88431	0.701879	1.63756	1.15817	1.27473
"20518837"	-0.125106	0.788924	0.136402	0.850096	0.703949	0.552521	0.753604	0.929584	0.813063	0.768309	0.707735	0.600556	0.776502	0.587838	1.06493	0.457861	0.816835	0.879918	0.605885	0.556848	1.39612	0.836012	0.808676	0.791589	0.724552	0.98167	1.23436	0.585261	0.927214	1.04212	0.677145	0.604784	0.458385	0.760868	0.946285	0.793541	0.913421	0.890989	0.705926	0.789342
"20533219"	0.101199	0.672949	0.136419	0.850096	0.661618	0.491435	0.962361	1.00264	0.710055	0.540665	0.692485	0.83289	0.512939	0.839432	0.738515	0.697539	0.689136	0.164979	0.83745	0.71245	0.595401	0.35302	0.617283	0.506675	0.532216	0.75434	0.719408	0.985834	0.907299	0.880131	1.19203	0.722434	0.805383	0.906394	0.585261	0.714269	0.466359	1.20022	0.928033	0.551329
"20518435"	0.168401	0.670849	0.136438	0.850096	1.02112	0.60009	1.24901	0.512506	1.32459	0.71706	0.80114	0.528697	0.510576	0.734205	0.599744	0.461851	0.392979	0.515631	0.647477	0.902487	0.444601	0.720736	0.490444	0.564528	0.695232	0.599715	0.679854	0.3861	0.61533	0.871296	0.576395	0.232575	0.685573	0.869235	0.193038	0.445438	0.917411	0.357112	0.59065	0.484975
"20532931"	0.168307	0.688832	0.136786	0.850096	0.93277	0.534688	0.794372	0.694409	0.564528	0.825914	1.19608	0.468331	0.882301	0.814567	0.573756	0.994112	0.571486	0.406082	0.857846	0.781749	0.536001	0.553748	0.658091	1.10224	0.905602	0.337299	0.361127	0.184869	0.575974	1.02734	1.23853	1.04905	0.984887	0.764051	1.27217	0.57854	1.08099	0.537143	0.959773	1.02904
"20529134"	-0.344465	1.1211	0.136792	0.850096	0.575393	0.809683	0.324848	1.73185	0.702918	1.38252	0.355632	0.851795	2.17505	0.232288	0.66048	1.584	1.53463	0.578271	0.74451	1.53914	1.59774	1.60494	0.807506	1.22425	1.08099	1.05876	2.72053	1.02877	0.885829	1.06366	0.791589	2.1269	2.52637	1.93793	1.08099	2.51607	0.495945	1.10728	1.12567	1.35884
"20533433"	0.182607	0.868781	0.136868	0.850096	1.34139	1.34458	0.994349	1.0557	0.916207	0.583311	0.878507	0.790684	0.572069	0.625837	1.44092	0.977458	0.420914	0.604784	1.00795	0.695988	0.858223	0.646859	0.800576	0.923049	0.724881	0.970887	0.70385	0.971767	0.490213	1.29229	0.538387	0.365039	0.925437	0.797805	0.827753	1.00831	1.41982	0.674862	0.556739	0.747934
"20535395"	0.170101	0.811088	0.137018	0.850096	1.70779	0.796264	1.09834	0.929399	1.05937	0.664379	0.755686	0.663677	0.881644	0.863021	0.528702	0.805383	0.584333	0.861808	1.18377	0.800797	0.697456	0.74404	0.483991	0.57128	1.08196	0.544969	0.784013	0.374033	0.773468	0.729019	0.530465	0.790347	0.791964	0.764253	0.694933	1.18016	0.766741	0.980982	0.783311	0.840307
"20515609"	0.176518	0.85107	0.137076	0.850096	0.740231	0.824995	0.832147	0.787898	0.805383	0.917097	1.6557	0.707406	1.18392	0.940969	0.820644	1.05556	0.902391	0.973155	0.723819	1.08099	0.950965	0.575514	0.465552	0.44431	0.732184	0.863779	0.586799	0.854275	0.560719	1.28704	0.791589	0.620097	0.933007	0.945335	0.600574	0.852963	0.805557	0.854714	1.10696	0.840307
"20537528"	0.182394	0.955924	0.137209	0.850096	1.10464	0.295113	0.900356	1.14515	1.06298	0.915061	1.36951	0.949141	1.11106	1.48157	1.13972	1.09116	0.797748	0.971119	0.814823	0.809683	0.886892	0.615998	1.02038	0.951627	0.800393	0.761656	0.418539	1.52786	0.645835	0.965585	0.47619	0.923828	1.37514	1.37546	0.936523	0.421597	0.927954	1.17011	0.654019	1.05762
"20533877"	-0.19192	0.904249	0.13727	0.850096	0.545359	0.869563	1.40367	0.406245	0.19907	0.971759	0.544564	0.963796	1.38938	0.651805	0.941727	0.812526	0.726862	0.887598	0.680632	0.835651	0.526535	0.970529	1.37744	1.06181	1.64639	1.59143	0.83135	0.866275	0.812526	0.593751	1.35884	0.840307	0.699121	1.00735	0.824453	0.966628	0.791589	1.04709	0.93333	0.959418
"20532996"	-0.121312	0.685904	0.137531	0.850096	0.774924	0.596837	0.355732	0.907206	0.571938	0.475957	0.61137	0.651059	0.5631	0.656721	0.680137	0.657998	0.608121	0.911704	0.913157	0.936677	0.342885	0.326757	0.896012	0.802399	0.847549	0.630838	0.763753	0.978875	0.420212	0.768788	0.816357	0.469093	0.615297	0.317124	0.543632	0.225496	0.3879	0.539694	0.771709	0.261718
"20536747"	-0.336653	1.55145	0.137545	0.850096	0.956851	1.00141	0.276882	1.72213	2.14546	1.16068	1.00141	1.23478	2.42274	2.08953	0.923276	1.66232	1.61603	1.0477	1.57105	1.46758	1.55568	2.95227	1.89582	1.32538	2.61693	1.16518	1.91132	1.51235	1.25695	1.12725	1.35884	1.17635	1.49542	1.22016	1.20127	0.557855	1.44948	1.66677	2.59991	1.4982
"20525704"	-0.171961	0.785131	0.137592	0.850096	1.23395	0.491892	0.800609	0.86525	0.537839	0.600231	0.762651	0.600231	0.738531	0.625837	0.578662	0.554117	0.995921	0.604784	0.194688	1.02777	0.740879	1.04762	0.999525	0.57684	1.69797	0.761996	0.789574	1.01576	0.770843	0.630472	0.539087	0.794823	0.656675	0.453603	0.406948	1.38039	0.939968	1.09343	1.14358	0.3801
"20533961"	0.193621	0.785379	0.137835	0.850096	0.681555	0.803928	0.780301	0.569071	0.861947	0.738103	1.62671	1.91628	0.441608	0.282946	0.824453	1.05937	0.738103	0.599853	0.606631	0.621093	0.814495	0.560202	0.871784	0.702951	0.654387	0.601128	0.941978	0.55022	0.641119	0.713088	0.791589	0.529116	0.461634	0.602479	1.01851	0.65076	0.584978	0.593708	0.731253	0.848511
"20535439"	0.232583	0.797392	0.137919	0.850096	1.02636	0.549838	0.796712	0.331608	0.539311	0.836777	0.34875	2.16922	0.648994	0.877143	1.26935	1.57015	0.796712	0.563968	0.621501	0.826982	0.492938	0.877532	0.669117	0.665691	0.539311	0.788695	0.571342	0.75942	0.98594	0.479834	0.513983	1.21965	1.01171	0.735871	1.08623	1.45935	1.82237	1.28116	1.11782	0.811109
"20524996"	-0.204635	0.841534	0.138077	0.850096	1.02112	0.823476	0.509929	0.756604	0.819176	0.785476	0.535974	0.261265	1.36584	1.04869	0.373942	0.569106	0.756567	1.6237	0.66339	0.629022	1.12775	0.757833	0.926127	0.555939	0.830877	0.792016	1.22659	1.43641	0.799656	1.42782	0.805383	0.689469	0.572935	0.752279	0.900333	0.781567	1.26608	0.59304	0.769157	0.840307
"20518857"	-0.310687	1.36671	0.13815	0.850096	0.74404	1.0815	0.816835	0.554485	1.16189	0.608693	1.09845	1.66568	4.10673	0.871907	0.55527	1.27096	2.15845	0.929577	0.867254	1.08099	0.992943	2.05702	1.68837	1.82952	3.06304	0.544563	1.61654	1.43641	1.06195	1.09178	0.540266	0.604784	1.60454	0.358753	1.87041	1.13715	0.633809	0.769157	2.43557	0.794404
"20525669"	-0.127697	0.635483	0.138197	0.850096	0.74404	0.81657	0.595023	0.715453	0.583571	0.491562	0.630065	0.57961	0.399839	0.273134	0.447169	0.583571	0.439551	0.611672	0.952867	0.859182	0.957852	0.74404	0.729673	0.826411	0.48905	0.813043	0.611196	0.357439	0.428099	1.0498	0.826411	0.824926	0.779527	0.5622	0.411255	0.424631	0.36271	0.309321	0.491995	0.443924
"20537590"	0.193357	1.14259	0.138338	0.850096	0.999654	1.10132	1.09901	1.14535	1.03961	1.98377	0.824015	1.17042	1.58888	0.850438	0.998937	2.06977	1.14347	0.620503	0.951286	0.756305	0.750085	1.19088	0.951286	1.82867	1.63517	0.836221	0.785294	1.10172	0.650386	0.963844	0.846538	1.17042	1.40678	1.04304	1.57961	1.36784	1.08099	1.06724	1.50231	1.33908
"20525528"	0.189685	0.813541	0.138858	0.850096	1.09075	0.457203	1.1777	0.953394	1.46288	0.51356	0.748228	1.11822	1.60479	0.618379	0.483529	0.671968	0.886463	0.7846	0.548899	0.667346	0.421597	0.874835	0.573984	0.55707	1.18079	0.544563	0.641114	0.943125	0.685544	0.538989	0.696456	0.448587	0.594791	0.65787	0.824453	0.492627	0.217553	0.918124	0.587616	0.51192
"20518913"	0.350246	9.87725	0.138873	0.850096	9.58934	9.80067	10.2752	8.96442	9.52599	11.0944	9.70678	10.2922	9.52544	10.0067	10.765	11.0823	9.68745	7.21467	9.59671	9.25847	10.1546	10.8275	9.17592	9.69639	10.0749	9.73127	10.6062	10.4014	10.4408	10.1773	9.65118	8.56993	10.0049	10.8595	10.7653	10.5402	9.92164	10.7584	10.7263	10.2514
"20533176"	-0.191068	0.878176	0.138903	0.850096	0.527333	0.316674	0.694072	0.95326	0.575138	1.3639	0.827473	1.33612	0.952026	0.68619	0.607746	0.551777	0.827444	0.624343	0.967059	0.772267	1.21535	1.03287	1.61993	0.662402	0.827388	1.25264	1.06936	0.813468	0.815992	0.737904	0.555313	1.07525	1.42572	1.04378	0.621175	0.427653	1.0916	0.932975	1.04889	0.859866
"20524035"	0.325472	10.4472	0.139049	0.850096	10.5272	10.3252	10.3739	10.5817	10.5069	10.9824	10.6276	10.5099	10.2358	10.9297	10.7288	10.9902	10.4134	8.03634	10.2295	10.3381	10.3502	11.1408	10.1162	9.52224	10.9558	10.6677	11.2866	10.3566	10.8618	10.6443	10.612	9.49948	10.2545	10.5678	10.7563	10.3484	10.6412	10.8615	10.8908	10.5107
"20518871"	-0.164077	0.585657	0.139429	0.850096	0.866049	0.333147	0.447598	0.420994	0.36033	0.338421	0.613008	0.551166	0.464332	0.625837	0.365018	0.657527	0.252414	1.22289	0.532005	0.564528	0.587836	0.662416	1.20627	0.636516	0.604268	0.643877	0.269385	0.829941	0.458067	0.568676	0.657527	0.500903	1.16572	0.460968	0.574895	0.379443	0.60066	0.564959	0.6708	0.704098
"20525743"	0.65695	3.59017	0.139495	0.850096	1.15185	1.92889	2.03406	2.19531	5.49469	4.46376	5.26473	4.78389	3.49884	5.70424	5.5262	4.97725	2.70607	0.663171	3.26125	2.42617	4.12387	4.79775	2.90262	4.2948	4.33069	1.71359	4.25569	3.66463	5.66219	1.46523	1.32316	4.19745	4.19745	4.50829	5.71858	5.36101	4.82856	5.56927	3.96118	3.61671
"20505741"	0.153771	0.772134	0.139515	0.850096	0.721049	1.11073	0.580455	0.945906	1.05937	0.646308	0.770157	1.33997	0.728827	0.871907	0.593701	0.819853	0.586526	0.651219	0.921799	1.09603	0.533862	0.75851	0.484401	0.578999	0.540857	0.521572	0.782391	0.886812	0.624239	0.484401	0.563954	0.368405	0.449521	0.775338	0.593903	0.619824	0.800231	0.784743	0.752032	0.913337
"20534587"	0.109754	0.588559	0.139582	0.850096	0.799577	0.435181	0.290785	0.568044	0.833104	0.431778	0.755686	0.884494	0.492202	0.637403	1.0261	0.566879	0.571486	0.355747	0.475126	0.733692	0.703841	0.560202	0.593126	0.386475	0.17075	0.660204	0.816948	0.376583	0.389162	0.768314	0.566879	0.398395	0.816948	0.392305	0.824453	0.445347	0.407195	0.363752	0.583052	1.11014
"20534590"	0.109754	0.588559	0.139582	0.850096	0.799577	0.435181	0.290785	0.568044	0.833104	0.431778	0.755686	0.884494	0.492202	0.637403	1.0261	0.566879	0.571486	0.355747	0.475126	0.733692	0.703841	0.560202	0.593126	0.386475	0.17075	0.660204	0.816948	0.376583	0.389162	0.768314	0.566879	0.398395	0.816948	0.392305	0.824453	0.445347	0.407195	0.363752	0.583052	1.11014
"20503899"	0.0827648	0.665345	0.13966	0.850096	0.733043	0.822542	0.836045	0.539793	1.07223	0.608693	0.754107	0.855193	0.492037	0.625837	0.591521	0.549682	0.608584	0.604784	0.882768	0.564528	0.951556	0.743783	0.672606	0.791589	0.358496	0.549682	0.394407	0.364761	0.358496	0.230429	0.553733	0.451668	0.402669	0.797966	0.384405	0.188604	0.791589	0.556353	0.272065	0.641883
"20532885"	-0.149406	0.722604	0.139668	0.850096	0.548848	0.809683	0.700183	0.610366	0.480074	0.505995	0.579533	0.564053	0.357889	0.6393	1.29824	0.680656	0.83132	1.45891	1.05904	0.725229	0.617251	0.289584	0.908097	0.70451	0.768235	0.684545	0.680656	0.840307	0.720928	1.35195	0.682174	0.744766	0.695967	1.01864	0.922313	0.935264	0.956267	0.412416	0.909139	0.840307
"20533228"	0.108685	0.598617	0.13971	0.850096	1.03603	0.352524	0.561603	0.595004	0.8122	0.638225	0.603806	0.473487	0.539033	0.815385	0.831271	0.576948	1.16662	0.765734	0.470378	0.33603	0.493806	0.442084	0.548016	0.358753	0.411116	0.566198	0.592644	0.379922	0.8122	1.43641	0.791589	0.840307	0.593565	0.432645	0.670884	0.274483	0.54712	0.552046	0.480106	0.855211
"20536726"	0.165304	0.795631	0.13981	0.850096	0.800236	0.809683	1.24016	0.710947	0.503579	1.24542	0.898901	0.912968	0.588412	0.824278	0.945445	1.05937	0.563459	1.08604	0.463561	0.952898	0.64998	0.563459	0.648333	0.537047	0.837864	0.32099	0.948597	0.983522	1.17079	0.633786	0.568016	1.00473	0.705546	0.919425	1.13719	0.510802	1.20199	0.825353	0.681233	0.752383
"20537876"	-0.165697	0.782288	0.140211	0.851668	1.18615	0.578479	0.560202	0.691587	0.339942	0.608693	0.360987	0.827588	0.544099	0.871907	0.824453	0.999199	0.82445	1.19675	0.478791	0.817298	0.711762	0.923121	0.634385	0.791589	0.791301	1.69769	0.970406	0.544099	0.76011	0.92886	0.555313	1.00533	0.609008	0.523776	0.590743	0.905943	0.472507	0.743014	0.70606	0.719365
"20535959"	-0.498619	1.51161	0.140499	0.851668	0.109353	0.574645	0.838696	0.837382	2.70739	1.57357	0.755686	0.849692	3.9418	0.625837	0.970697	1.36282	2.94879	0.333254	0.944846	1.68423	1.23643	2.63577	2.93926	2.00264	3.19138	0.576253	1.51495	1.12319	0.889404	0.262375	0.701557	0.926717	1.48316	0.650446	0.910815	1.28597	0.937833	1.38216	2.72294	1.16518
"20533180"	-0.398094	1.14064	0.140598	0.851668	0.35691	0.738009	1.79482	1.90026	0.402834	0.847442	0.344978	1.36296	1.66641	0.528636	0.756469	0.599393	0.860915	0.724698	1.51821	0.983792	1.45935	0.609867	2.95505	1.44061	2.12385	0.588644	0.571939	2.23933	0.546855	0.640703	1.19636	0.960221	1.21015	0.910148	0.73034	0.567617	0.969396	0.752004	1.11507	1.37474
"20522021"	-0.183482	0.798071	0.140815	0.851668	0.771171	0.969723	0.816835	0.944574	0.592174	0.415864	0.783332	0.829066	0.961498	0.271528	0.556458	0.563732	1.34623	0.755233	0.691263	1.3091	0.747094	0.342814	1.25284	0.81872	0.358753	0.92411	0.717374	1.4142	0.532361	0.983762	1.07745	0.832486	0.832513	0.582958	0.851584	1.07111	1.10812	0.564273	0.804899	0.707942
"20505756"	0.308414	0.696663	0.140941	0.851668	1.05002	0.926021	2.5513	0.73242	0.507441	0.451852	0.842978	0.59142	0.504745	0.641386	0.840002	0.570862	0.514399	0.305199	0.100977	0.740536	0.435118	0.57575	0.585699	0.580077	0.659785	1.01721	0.380566	0.614159	0.580077	0.992715	0.584211	0.773076	0.24965	0.570862	1.36177	0.405358	0.463069	0.769157	0.777945	0.721122
"20536036"	-0.20496	0.909116	0.140989	0.851668	0.630445	1.73977	0.9065	0.887078	0.91934	0.769468	0.468615	0.622058	0.810141	0.498327	0.811446	0.616449	0.864302	0.885204	0.818372	1.49039	0.520507	1.09885	0.929282	1.1092	0.997291	1.05864	0.889102	1.478	0.844948	0.832405	0.83311	0.773805	1.28777	0.788097	0.755468	0.856772	0.45571	0.55176	0.741692	0.885204
"20515561"	-0.15877	0.680431	0.141089	0.851668	1.22799	1.08544	0.746159	0.466363	0.171896	0.295746	0.642296	0.435203	0.348369	0.386632	0.851579	0.554873	1.08447	0.608263	0.59844	1.10676	0.837574	0.543553	0.59844	0.590299	0.720351	0.816419	0.734706	0.878505	0.164985	1.0498	1.38461	0.726917	0.217908	0.59351	0.371545	0.428007	0.570413	0.3618	0.518648	0.588135
"20533503"	-0.174572	0.721375	0.141092	0.851668	0.597331	0.757843	0.539527	0.685826	0.461641	0.392233	0.145228	1.11919	0.732358	0.540471	0.796839	0.840576	0.7744	0.689859	0.860033	0.648046	0.771814	0.672651	1.14148	0.58596	0.675382	1.20995	0.709733	0.964626	0.326357	0.771139	0.843747	1.19713	0.652963	0.665362	0.824453	0.582372	1.71475	0.843427	0.534689	0.788467
"20536715"	-0.123515	0.813863	0.141347	0.85186	0.761966	0.613336	0.80093	0.470197	0.805257	0.851267	0.627218	0.645553	0.805422	0.544003	1.08306	1.01706	1.08099	0.798486	0.913157	1.05226	0.76012	0.843906	0.650085	0.462126	1.05047	1.00259	0.812215	1.08104	1.0498	0.753066	0.580553	0.573181	0.763073	0.796041	0.565246	0.673514	0.985291	1.01173	0.712209	1.31653
"20536514"	0.136273	1.10146	0.141547	0.85186	1.01202	1.09298	1.30607	1.14515	1.07556	1.66301	0.998243	1.33871	1.11448	1.05166	0.745805	1.4915	0.841659	0.659983	1.53176	1.29892	0.737904	1.16044	1.14208	1.03584	0.847988	1.04839	1.05038	1.04454	0.834701	0.974521	1.04455	1.31617	0.950539	1.04455	1.09463	0.879044	0.796718	1.02638	0.608162	1.30471
"20525625"	0.180786	0.721569	0.141594	0.85186	0.84854	0.351415	1.54196	0.356489	0.639717	0.459753	0.453748	0.557692	1.00294	1.25743	1.10999	1.16387	0.816835	0.513969	0.568061	0.398863	0.55893	0.720269	0.511524	0.700774	0.463254	0.417839	1.1543	0.749492	0.884137	0.378546	0.870829	1.01127	1.00735	0.828375	0.832355	0.397711	1.18549	0.641643	0.675987	1.10647
"20536719"	0.144759	0.761713	0.141694	0.85186	0.758866	1.07986	0.794603	0.937657	0.848477	0.321684	1.00735	1.04179	0.673992	0.871907	0.824453	0.848477	0.794603	0.619611	0.468436	0.852778	0.74278	0.633269	0.447129	0.401848	0.899305	0.765349	0.585803	1.06109	0.78315	1.24607	0.806415	0.582552	0.781	0.736486	0.806047	0.740386	0.509984	0.861447	0.989942	0.962902
"20506854"	-0.127367	0.765106	0.141763	0.85186	1.02112	1.08397	0.306735	0.743714	0.782537	0.858383	0.973695	0.24148	0.651004	0.612059	0.806341	0.33603	1.05598	1.09996	0.656612	0.784674	0.719792	0.725927	1.1338	1.02334	0.831763	0.753213	0.577384	0.583026	1.02339	0.7254	0.557833	0.822195	0.78744	0.542808	0.612104	0.598588	0.791589	1.2299	0.756653	1.08046
"20500136"	-0.123699	0.61464	0.141959	0.852208	0.343086	0.738677	0.597828	0.937265	0.612508	0.327938	0.831043	0.509814	0.466201	0.683799	0.42298	0.162343	0.640529	0.533779	0.397546	1.11862	0.783604	0.833228	0.717096	0.615283	0.764851	0.544563	0.505471	0.663298	1.37911	0.785884	0.555313	0.664002	0.83034	0.592939	0.585261	0.53877	0.590178	0.806783	0.30553	0.92156
"20519452"	-0.0950009	0.6344	0.142077	0.852208	0.398805	0.587217	0.46223	0.839293	0.491213	0.898337	0.423977	0.790967	0.571145	0.50525	0.48069	0.593667	0.638283	0.506813	0.801577	0.743878	0.546407	0.8765	0.275052	0.915257	0.651067	0.778222	0.707411	0.742336	0.125791	0.639933	0.339825	0.6318	1.00735	0.593667	0.273574	0.758801	0.559232	0.575497	0.871459	0.343298
"20517949"	0.166175	0.821799	0.142335	0.852516	1.19407	0.809683	0.948836	1.03191	1.08588	0.0886337	0.983805	0.954776	0.850963	1.09096	0.919096	0.900025	0.424175	0.864054	0.259593	0.904325	0.651393	0.477269	1.2016	0.525184	0.988773	1.0449	1.02626	0.497019	0.831892	1.07631	0.886232	1.06274	0.860038	0.453396	0.800909	0.758427	0.402126	0.497798	0.912526	0.369758
"20532820"	-0.118262	0.786604	0.142584	0.852516	0.591307	0.715851	0.757443	0.924499	0.554862	0.682577	0.752191	0.682577	0.532216	0.621386	0.647766	1.267	0.640147	0.793767	0.671188	0.715851	0.519392	0.938973	0.741031	0.859157	0.757443	1.35464	0.80331	1.35392	0.795253	1.63134	0.738211	0.613199	0.342424	0.762941	0.579173	0.762941	0.762941	1.09304	0.769157	0.895052
"20536972"	-0.225451	1.02179	0.14263	0.852516	0.704179	0.367082	0.481194	0.937265	2.06992	1.04113	0.514762	0.808545	1.50664	0.563318	1.12566	0.789112	1.1053	0.564924	0.936725	0.828883	1.16488	1.64639	1.66996	1.3222	1.15191	0.778222	1.09173	1.35308	0.447857	0.925787	0.715351	0.592496	1.16739	0.721008	1.34623	0.628352	0.260936	0.780197	1.37829	0.974554
"20533927"	-0.16791	0.744752	0.142827	0.852516	0.55418	0.400064	0.891015	0.628973	0.522373	0.641681	0.798652	0.899737	0.832736	0.537938	0.621627	0.600596	0.735106	1.05122	0.627436	0.619823	1.50231	0.542749	0.928457	0.845985	0.532216	0.589846	1.08606	0.883273	0.615523	1.09509	0.559413	0.516885	0.395639	0.91945	0.634594	0.661334	0.834554	0.825707	0.769157	0.414925
"20522012"	-0.146662	0.855879	0.142949	0.852516	0.688927	0.808739	0.666446	0.423523	0.934102	0.527586	0.86193	1.06961	0.429536	1.13031	0.680618	1.16926	1.47494	1.01632	1.0194	0.938402	0.866623	0.850284	0.77536	0.920308	0.694898	1.12064	0.643508	0.829843	0.640262	0.887928	0.920308	1.07695	1.21327	0.836602	0.824453	0.518529	0.867323	0.833675	1.013	0.969026
"20515541"	-0.120957	0.62152	0.143052	0.852516	0.312829	0.442716	0.816835	0.670129	0.591704	0.820721	0.370689	0.679987	0.658297	0.625837	0.365018	0.377737	0.406557	0.83292	1.32473	0.798863	0.582323	0.560202	0.626984	0.858268	0.35464	0.577107	0.598662	0.662732	0.447043	1.25883	0.372369	0.432458	0.832558	0.643382	0.529168	0.70119	0.791589	0.564165	0.796333	0.566725
"20532940"	0.146464	0.963813	0.143162	0.852516	1.03439	0.918461	0.686469	0.940527	0.854574	1.08632	1.02784	0.977625	1.24988	1.25531	1.07493	1.33822	0.59198	0.734837	0.585207	0.817158	1.2284	1.42273	0.644453	0.287802	0.994241	1.47476	0.813199	1.0922	0.970887	0.644795	0.794303	0.886007	0.975476	0.951082	0.523357	0.881324	0.817296	1.3271	1.10005	0.78184
"20533811"	0.258426	1.04346	0.143364	0.852516	1.02112	1.10041	1.33637	1.55451	0.791519	1.31334	0.961397	0.884618	0.747561	1.77475	0.917005	1.66947	0.587783	1.96204	0.291139	0.487636	1.36033	0.898545	1.03007	0.571935	0.527204	1.11657	1.25551	0.882213	0.805383	1.17067	1.00477	0.841819	1.3818	0.759195	0.923605	0.817966	0.74025	0.768795	0.935592	1.17865
[truncated: 5,540 more rows]

## Sheet: Table_S2_T0-T4_filtered
Supplementary Table 2: filtered (mature) miRNAs expressed at Baseline (T0) vs 4th cycle (T4) of therapy
[truncated: 135 more rows]

## Sheet: Table_S3_T0-T8
Supplementary Table 3: all miRNAs expressed at Baseline (T0) vs 8th cycle (T8) of therapy
[truncated: 6,659 more rows]

[truncated: 3 more sheets: Table_S4_T0-T8_filtered, Table_S5_T4-T8, Table_S6_T4-T8_filtered]
